# Supplementary material for: Genomic and Transcriptome Analysis Reveals the Biosynthesis Network of Cordycepin in Cordyceps militaris
Source: Genes (Basel). 2024 May 15;15(5):626. doi: 10.3390/genes15050626 (PMC11120935; doi:10.3390/genes15050626)
Supplement: Supplementary file 1 [file genes-15-00626-s001.zip]

Archive with 8 entries (8 files):
- Figure S1. Repetitive sequence analysis of Cordyceps militaris.png
- Table S1. Information description of Cordyceps militaris.xlsx
- Table S2. Genome annotation results of Cordyceps militaris.xlsx
- Table S3. Types of inferred secondary metabolite gene clusters and their distribution on chromosomes.xlsx
- Table S4. Prediction of gene clusters for secondary metabolite.xlsx
- Table S5. Resquencing data of 64  of Cordyceps militaris strains.xlsx
- Table S6. SNP detection and annotation of Cordyceps militaris strains.xlsx
- Table S7. Statistics on genes and differential expression of hypothetical Cordycepin metabolism.xlsx
