# Supplementary material for: Genomic and Transcriptome Analysis Reveals the Biosynthesis Network of Cordycepin in Cordyceps militaris
Source: Genes (Basel). 2024 May 15;15(5):626. doi: 10.3390/genes15050626 (PMC11120935; doi:10.3390/genes15050626)
Supplement: Supplementary file 1 [file genes-15-00626-s001.zip › Table S1. Information description of Cordyceps militaris.xlsx]

## Sheet: Strains information description
Table S1. Iinformation description of Cordyceps militaris
No.	Stain Name	ITS No.	Strain types	Origin	Province	year of cllection	Average daily speed /(mm/d)	yield /(g/bottle)	Height/(cm)	Cordycepin content /(mg/g)	Adenosine /(mg/g)	group for cordycepin
1	CMWXY08	CMWXY08	Wild strain	Yangjiabao, Xiuyan	Liaoning	2017	1.86	22.83	6.79	4.27	1.41	group1
2	CMWXY18	CMWXY18	Wild strain	Yangjiabao, Xiuyan	Liaoning	2017	1.71	26.17	8.96	4.84	1.25	group1
3	CMWXY21	CMWXY21	Wild strain	Yangjiabao, Xiuyan	Liaoning	2017	2.25	20.07	8.58	4.1	1.07	group1
4	CMWXY22	CMWXY22	Wild strain	Yangjiabao, Xiuyan	Liaoning	2017	2.12	24.83	8.96	2.25	2.02	group2
5	CMWXY29	CMWS19	Wild strain	Yangjiabao, Xiuyan	Liaoning	2017	1.45	32.33	10.25	5.26	1.31	group1
6	CMWXY31	CMWXY31	Wild strain	Yangjiabao, Xiuyan	Liaoning	2017	1.9	15.47	6.32	3.78	2.14	group1
7	CMWXY32	CMWXY32	Wild strain	Yangjiabao, Xiuyan	Liaoning	2017	1.58	31.23	8.34	4.85	1.13	group1
8	CMWXY50	CMWXY50	Wild strain	Yangjiabao, Xiuyan	Liaoning	2017	1.24	14.58	3.33	2.65	1.36	group2
9	CMWXY51	CMWXY51	Wild strain	Yangjiabao, Xiuyan	Liaoning	2017	2.08	15.68	3.65	2.42	1.32	group2
10	CMWXY99	CMWXY99	Wild strain	Laogumiao,Xiuyan	Liaoning	2017	2.02	12.97	4.01	2.23	2.16	group2
11	CMWLG02	CMWLG02	Wild strain	Laogumiao,Xiuyan	Liaoning	2017	1.98	10.4	5.62	2.65	1.46	group2
12	CMWLG20	CMWLG20	Wild strain	Laogumiao,Xiuyan	Liaoning	2017	1.87	20.15	5.54	3.67	2.22	group1
13	CMWLG21	CMWLG21	Wild strain	Laogumiao,Xiuyan	Liaoning	2017	2.02	21.23	7.63	6.41	2.11	group1
14	CMWLG23	CMWLG23	Wild strain	Laogumiao,Xiuyan	Liaoning	2017	2.02	28.1	11.25	2.52	1.35	group2
15	CMWLT21	CMWLT21	Wild strain	Longtan,Xiuyan	Liaoning	2017	1.64	12	3.33	2.78	1.5	group2
16	CMWYJ09	CMWYJ09	Wild strain	Canchang,Xiuyan	Liaoning	2017	1.92	26.73	7.2	7.66	1.73	group1
17	CMWYJ10	CMWYJ10	Wild strain	Canchang,Xiuyan	Liaoning	2017	1.81	31.77	8.29	6.35	2.4	group1
18	CMWYJ16	CMWYJ16	Wild strain	Canchang,Xiuyan	Liaoning	2017	1.8	30.57	9.23	5.55	2.47	group1
19	CMWBY01	CMWBY01	Wild strain	Bingyugou,Dalian	Liaoning	2017	1.49	28.7	8.13	3.79	2.34	group1
20	CMWBY02	CMWBY02	Wild strain	Bingyugou,Dalian	Liaoning	2017	1.33	29.57	8.44	1.5	2.79	group2
21	CMWBY10	CMWBY10	Wild strain	Bingyugou,Dalian	Liaoning	2017	1.52	28.37	8.93	4.21	2.13	group1
22	CMWBY14	CMWBY14	Wild strain	Bingyugou,Dalian	Liaoning	2017	1.62	18.7	4.22	3.42	1.82	group1
23	CMWBY15	CMWBY15	Wild strain	Bingyugou,Dalian	Liaoning	2017	1.77	24.87	9.22	3.88	3.06	group1
24	CMWBY19	CMWBY19	Wild strain	Bingyugou,Dalian	Liaoning	2017	1.56	23.6	6	1.54	1.04	group2
25	CMWFX101	CMWFX101	Wild strain	Qingyuan,Fushun	Liaoning	2017	1.7	22.73	6.45	1.36	2.23	group2
26	CMWFX102	CMWFX102	Wild strain	Qingyuan,Fushun	Liaoning	2017	1.7	17.9	4.66	2.23	2.16	group2
27	CMWFX06	CMWFX06	Wild strain	Qingyuan,Fushun	Liaoning	2017	1.94	17.07	3.68	2.35	1.82	group2
28	CMWFX119	CMWFX119	Wild strain	Qingyuan,Fushun	Liaoning	2017	1.81	24.17	7.24	1.82	1.05	group2
29	CMWSW03	CMWSW03	Wild strain	Shuidong,Benxi	Liaoning	2018	1.52	29.37	8.03	5.96	2.94	group1
30	CMWSW04	CMWSW04	Wild strain	Shuidong,Benxi	Liaoning	2018	1.96	29.03	9.46	2.83	3.05	group2
31	CMWSW36	CMWSW36	Wild strain	Shuidong,Benxi	Liaoning	2018	1.82	17.77	3.84	3.82	2.36	group1
32	CMWSY01	CMWSY01	Wild strain	Qipanshan,Shenyang	Liaoning	2017	1.58	26.8	9.65	5.44	2.07	group1
33	CMWSQ03	CMWSQ03	Wild strain	Qipanshan,Shenyang	Liaoning	2017	1.79	29.8	17.24	1.48	1.44	group2
34	CMWTL03	CMWTL03	Wild strain	Xifeng,Tieling	Liaoning	2018	2.02	12.23	2.2	-	-
35	CMWTL04	CMWTL04	Wild strain	Xifeng,Tieling	Liaoning	2018	1.95	9.68	2.02	-	-
36	CMWTL05	CMWTL05	Wild strain	Xifeng,Tieling	Liaoning	2018	1.8	10.12	2.38	-	-
37	CMWTL109	CMWTL109	Wild strain	Xifeng,Tieling	Liaoning	2019	1.42	17.1	8.92	2.25	1.81	group2
38	CMWTL201	CMWTL201	Wild strain	Xifeng,Tieling	Liaoning	2019	2.04	9.6	6.3	-	-
39	CMWTL202	CMWTL202	Wild strain	Xifeng,Tieling	Liaoning	2019	1.88	8.92	7.79	-	-
40	CMWCB101	CMWCB101	Wild strain	Erdaohe, Baishan	Jilin	2019	1.76	7.68	3.5	-	-
41	CMWCB105	CMWCB105	Wild strain	Erdaohe, Baishan	Jilin	2019	1.71	26.93	8.21	2.07	1.65	group2
42	CMWCB106	CMWCB106	Wild strain	Erdaohe, Baishan	Jilin	2019	1.68	25.33	8.34	1.39	1.86	group2
43	CMWCB201	CMWCB201	Wild strain	changbaishan, Fushong	Jilin	2019	1.86	28.83	6.58	2.09	1.86	group2
44	CMWCB206	CMWCB206	Wild strain	changbaishan, Fushong	Jilin	2019	1.77	21.9	7.24	1.55	1.65	group2
45	CMWCB209	CMWCB209	Wild strain	changbaishan, Fushong	Jilin	2019	1.65	11.5	6.32	2.77	1.49	group2
46	CMWCB302	CMWCB302	Wild strain	Lichang,Yanji	Jilin	2019	1.62	10.92	7.3	3.2	1.68	group1
47	CMWCB306	CMWCB306	Wild strain	Lichang,Yanji	Jilin	2019	1.61	28	7.25	1.23	2.7	group2
48	CMWCB307	CMWCB307	Wild strain	Lichang,Yanji	Jilin	2019	1.71	31.13	7.06	1.33	3.3	group2
49	CMCAJ11	CMCAJ11	Cultivated	Aohan	Inner Mongolia	2016	1.48	32.67	7.89	3.22	1.46	group1
50	CMCAX33	CMCAX33	Cultivated	Aohan	Inner Mongolia	2016	1.56	29.47	5.02	2.31	1.93	group2
51	CMCAB02	——	Cultivated	Aohan	Inner Mongolia	2016	1.68	26.8	5.35	2.74	2	group2
52	CMCAL02	——	Cultivated	shenyang	Liaoning	2017	1.98	24.8	6.07	1.82	1.26	group2
53	CMCAD05	——	Cultivated	Aohan	Inner Mongolia	2016	2.11	21.07	5.2	2.09	1.8	group2
54	CMCAD27	——	Cultivated	Aohan	Inner Mongolia	2017	2.1	23.83	5.36	2.33	2.02	group2
55	CMCC02	——	Cultivated	Chifeng	Inner Mongolia	2020	2.15	28.93	7.86	1.12	0.57	group2
56	CMCC04	——	Cultivated	Chifeng	Inner Mongolia	2020	1.85	22.53	7.25	2.51	2.26	group2
57	CMCC05	——	Cultivated	Chifeng	Inner Mongolia	2020	1.8	25.5	7.65	2.25	1.32	group2
58	CMCC06	——	Cultivated	Chifeng	Inner Mongolia	2020	1.71	27.73	7.36	2.55	1.95	group2
59	CMCSD102	CMCSD102	Cultivated	Shenyang	Liaoning	2017	1.51	18.93	4.65	2.28	1.3	group2
60	CMCSC836	——	Cultivated	Shenyang	Liaoning	2018	1.98	26.2	9.2	3.14	1.35	group1
61	CMCSC15	——	Cultivated	Shenyang	Liaoning	2018	2.08	21.17	3.9	3.44	2.25	group1
62	CMCLS01	CMCLS01	Cultivated	Shenyang	Liaoning	2017	1.31	10.35	4.68	2.32	2.22	group2
63	CMCXE01	——	Cultivated	Shenyang	Liaoning	2017	1.76	25.2	3.05	2.39	1.03	group2
64	CMCLY01	CMCLY01	Cultivated	Liaoyang	Liaoning	2017	1.31	26.67	3.42	2.12	1.27	group2
