# Supplementary material for: Genomic and Transcriptome Analysis Reveals the Biosynthesis Network of Cordycepin in Cordyceps militaris
Source: Genes (Basel). 2024 May 15;15(5):626. doi: 10.3390/genes15050626 (PMC11120935; doi:10.3390/genes15050626)
Supplement: Supplementary file 1 [file genes-15-00626-s001.zip › Table S2. Genome annotation results of Cordyceps militaris.xlsx]

## Sheet: Sheet1
Supplementary table 1 Function annotation of CMS19.
NR						KEGG			KOG		GO				SWISS-PROT
Gene ID	Product	Nr Annotation	E-value	identities	Positives	Gene_id	KEGG PATHWAY	EC Number	Gene ID		Gene_id	biological_process	molecular_function	cellular_component	Gene ID	Product	Swissport Annotation	E-value	identities	Positives
g1.t1	XP_008601835.1 Delta endotoxin central region subgroup 1	XP_008601835.1 Delta endotoxin central region subgroup 1 [Beauveria bassiana ARSEF 2860] EJP62605.1 Delta endotoxin central region subgroup 1 [Beauveria bassiana ARSEF 2860]	2.8e-152	0.48	0.67	g3.t1	K10866	3.6.-.-	g1.t1		g5412.t1	GO:0006812(cation transport) GO:0055085(transmembrane transport)	GO:0015299(solute:hydrogen antiporter activity)	GO:0016021(integral to membrane)	g1.t1	Pesticidal crystal protein cry3Ba	P17969.1 RecName: Full=Pesticidal crystal protein cry3Ba; AltName: Full=75 kDa crystal protein; AltName: Full=Crystaline entomocidal protoxin; AltName: Full=Insecticidal delta-endotoxin CryIIIB(a)	3e-13	0.3	0.46
g2.t1	ATY62559.1 Fungal transcriptional regulatory	ATY62559.1 Fungal transcriptional regulatory [Cordyceps militaris]	3.1e-240	0.95	0.95	g4.t1	K01467	3.5.2.6	g2.t1	KOG0254	g2071.t1	GO:0006355(regulation of transcription, DNA-dependent)	GO:0003700(sequence-specific DNA binding transcription factor activity) GO:0003677(DNA binding)		g3.t1		Q10072.1 RecName: Full=Uncharacterized transporter C3H1.06c	1e-67	0.3	0.5
g3.t1	ATY62562.1 Major facilitator superfamily transporter	ATY62562.1 Major facilitator superfamily transporter [Cordyceps militaris]	0	0.98	0.99	g8.t1	K01426	3.5.1.4	g3.t1	euNOG05261	g475.t1	GO:0006487(protein N-linked glycosylation) GO:0000077(DNA damage checkpoint) GO:0006275(regulation of DNA replication)	GO:0003677(DNA binding)	GO:0034998(oligosaccharyltransferase I complex)	g4.t1	Penicillin-binding protein 4	Q06317.1 RecName: Full=Penicillin-binding protein 4; Short=PBP-4	3e-18	0.27	0.42
g4.t1	XP_006673273.1 D-aminoacylase, putative	XP_006673273.1 D-aminoacylase, putative [Cordyceps militaris CM01] ATY62560.1 Beta-lactamase transpeptidase [Cordyceps militaris] EGX89818.1 D-aminoacylase, putative [Cordyceps militaris CM01]	0	0.98	0.99	g9.t1	K13690	2.4.1.-	g4.t1		g1488.t1	GO:0006412(translation)	GO:0003735(structural constituent of ribosome)	GO:0005840(ribosome)	g8.t1	Glutamyl-tRNA(Gln) amidotransferase subunit A	Q73Q68.1 RecName: Full=Glutamyl-tRNA(Gln) amidotransferase subunit A; Short=Glu-ADT subunit A	3e-19	0.36	0.54
g5.t1	ATY62561.1 antibiotic biosynthesis monooxygenase domain-containing	ATY62561.1 antibiotic biosynthesis monooxygenase domain-containing [Cordyceps militaris]	5.5e-249	0.76	0.76	g11.t1	K00480	1.14.13.1	g6.t1		g6475.t1	GO:0006355(regulation of transcription, DNA-dependent) GO:0055114(oxidation-reduction process)	GO:0047869(dimethylpropiothetin dethiomethylase activity) GO:0005506(iron ion binding) GO:0000334(3-hydroxyanthranilate 3,4-dioxygenase activity)		g9.t1		Q6U1Z4.1 RecName: Full=Alpha-1,3-mannosyltransferase CMT1	9e-51	0.33	0.47
g6.t1	XP_006673271.1 hypothetical protein CCM_08069	XP_006673271.1 hypothetical protein CCM_08069 [Cordyceps militaris CM01] EGX89816.1 hypothetical protein CCM_08069 [Cordyceps militaris CM01]	2.1e-264	0.79	0.87	g14.t1	K09419		g7.t1	KOG1211	g6785.t1	GO:0006629(lipid metabolic process)	GO:0005515(protein binding) GO:0008081(phosphoric diester hydrolase activity)		g15.t1		Q5YCW8.1 RecName: Full=Chitin synthase export chaperone	0	0.81	0.9
g7.t1	XP_006673270.1 hypothetical protein CCM_08068	XP_006673270.1 hypothetical protein CCM_08068 [Cordyceps militaris CM01] ATY62558.1 hypothetical protein A9K55_006961 [Cordyceps militaris] EGX89815.1 hypothetical protein CCM_08068 [Cordyceps militaris CM01]	1e-246	0.86	0.89	g18.t1	K05665		g8.t1	euNOG17240	g5201.t1		GO:0004571(mannosyl-oligosaccharide 1,2-alpha-mannosidase activity) GO:0005509(calcium ion binding)	GO:0016020(membrane)	g18.t1	ATP-binding cassette transporter abc4	Q9P7V2.1 RecName: Full=ATP-binding cassette transporter abc4; Short=ABC transporter abc4; AltName: Full=ATP-energized glutathione S-conjugate pump abc4; AltName: Full=Glutathione S-conjugate-transporting ATPase abc4	0	0.3	0.52
g8.t1	ATY62882.1 amidase	ATY62882.1 amidase [Cordyceps militaris]	7.8e-288	0.68	0.68	g20.t1	K11541	6.3.5.5 2.1.3.2	g9.t1		g2658.t1	GO:0055085(transmembrane transport)	GO:0022857(transmembrane transporter activity)	GO:0016020(membrane)	g22.t1		O14123.1 RecName: Full=Probable Na(+)/H(+) antiporter C3A11.09	0	0.58	0.77
g9.t1	ATY63210.1 alpha-1,3-mannosyltransferase CMT1	ATY63210.1 alpha-1,3-mannosyltransferase CMT1 [Cordyceps militaris]	2.9e-284	0.91	0.91	g22.t1	K03316		g10.t1	KOG2551	g4928.t1		GO:0003824(catalytic activity)		g23.t1	SRSF protein kinase 3	Q9UPE1.2 RecName: Full=SRSF protein kinase 3; AltName: Full=Muscle-specific serine kinase 1; Short=MSSK-1; AltName: Full=Serine/arginine-rich protein-specific kinase 3; Short=SR-protein-specific kinase 3; AltName: Full=Serine/threonine-protein kinase 23	7e-15	0.34	0.55
g10.t1	XP_006673267.1 hypothetical protein CCM_08065	XP_006673267.1 hypothetical protein CCM_08065 [Cordyceps militaris CM01] EGX89812.1 hypothetical protein CCM_08065 [Cordyceps militaris CM01]	2.1e-210	0.92	0.92	g23.t1	K19199	2.1.1.43	g11.t1	euNOG09032	g3902.t1	GO:0006508(proteolysis)	GO:0004222(metalloendopeptidase activity)		g26.t1		O14201.1 RecName: Full=Meiotically up-regulated gene 86 protein	1e-22	0.27	0.5
g11.t1	ATY63208.1 Serine hydrolase FSH	ATY63208.1 Serine hydrolase FSH [Cordyceps militaris]	4.7e-188	0.97	0.98	g24.t1	K03434	3.5.1.89	g12.t1	euNOG14328	g5019.t1		GO:0016787(hydrolase activity)		g27.t1		P38090.1 RecName: Full=General amino acid permease AGP2	5e-75	0.4	0.58
g12.t1	XP_006673266.1 hypothetical protein CCM_08064	XP_006673266.1 hypothetical protein CCM_08064 [Cordyceps militaris CM01] EGX89811.1 hypothetical protein CCM_08064 [Cordyceps militaris CM01]	1.8e-306	0.97	0.97	g26.t1	K07034		g14.t1	euNOG04060	g9598.t1	GO:0006368(transcription elongation from RNA polymerase II promoter)		GO:0070449(elongin complex) GO:0005634(nucleus)	g28.t1	S-M checkpoint control protein rad4	P32372.2 RecName: Full=S-M checkpoint control protein rad4; AltName: Full=P74; AltName: Full=Protein cut5	2e-62	0.29	0.47
g13.t1	XP_006673265.1 hypothetical protein CCM_08063	XP_006673265.1 hypothetical protein CCM_08063 [Cordyceps militaris CM01] EGX89810.1 hypothetical protein CCM_08063 [Cordyceps militaris CM01]	3.4e-27	0.96	0.96	g27.t1	K16261		g15.t1	euNOG09018	g6260.t1		GO:0010181(FMN binding)		g29.t1		Q52DM9.1 RecName: Full=Defective in cullin neddylation protein 1	5e-64	0.36	0.56
g14.t1	XP_006673265.1 hypothetical protein CCM_08063	XP_006673265.1 hypothetical protein CCM_08063 [Cordyceps militaris CM01] EGX89810.1 hypothetical protein CCM_08063 [Cordyceps militaris CM01]	0	0.97	0.97	g28.t1	K03507		g16.t1	KOG0054	g865.t1	GO:0009405(pathogenesis)	GO:0008200(ion channel inhibitor activity)	GO:0005576(extracellular region)	g30.t1	37S ribosomal protein MRP17, mitochondrial	P28778.1 RecName: Full=37S ribosomal protein MRP17, mitochondrial; AltName: Full=YmS16	2e-19	0.39	0.63
g15.t1	XP_006673263.1 chitin biosynthesis protein (Chs7), putative	XP_006673263.1 chitin biosynthesis protein (Chs7), putative [Cordyceps militaris CM01] ATY63654.1 chitin biosynthesis (Chs7) [Cordyceps militaris] EGX89808.1 chitin biosynthesis protein (Chs7), putative [Cordyceps militaris CM01]	7.4e-241	1	1	g29.t1	K17822		g18.t1		g1118.t1	GO:0006355(regulation of transcription, DNA-dependent) GO:0006338(chromatin remodeling) GO:0043486(histone exchange)		GO:0005634(nucleus)	g31.t1	NADH dehydrogenase (ubiquinone) complex I, assembly factor 6	A2AIL4.1 RecName: Full=NADH dehydrogenase (ubiquinone) complex I, assembly factor 6; Flags: Precursor	2e-45	0.34	0.54
g16.t1	ATY63653.1 Meiotically up-regulated80	ATY63653.1 Meiotically up-regulated80 [Cordyceps militaris]	0	0.95	0.96	g30.t1	K02990		g19.t1		g1734.t1	GO:0006355(regulation of transcription, DNA-dependent) GO:0006351(transcription, DNA-dependent)	GO:0008270(zinc ion binding) GO:0000981(sequence-specific DNA binding RNA polymerase II transcription factor activity) GO:0003677(DNA binding)		g32.t1		Q4IJ84.1 RecName: Full=DNA repair protein RAD5	0	0.72	0.84
g17.t1	ATY63653.1 Meiotically up-regulated80	ATY63653.1 Meiotically up-regulated80 [Cordyceps militaris]	1.8e-140	1	1	g31.t1	K18163		g20.t1	KOG4505	g7694.t1	GO:0008610(lipid biosynthetic process) GO:0055114(oxidation-reduction process)	GO:0005506(iron ion binding) GO:0016491(oxidoreductase activity)		g33.t1	Aldehyde reductase 1	P27800.3 RecName: Full=Aldehyde reductase 1; Short=ALR 1; AltName: Full=Alcohol dehydrogenase [NADP(+)]; AltName: Full=Aldehyde reductase I	4e-125	0.54	0.7
g18.t1	ATY63652.1 abc transporter	ATY63652.1 abc transporter [Cordyceps militaris]	0	0.99	0.99	g32.t1	K15505	3.6.4.-	g22.t1		g682.t1	GO:0009058(biosynthetic process)	GO:0008483(transaminase activity) GO:0030170(pyridoxal phosphate binding)		g35.t1	6-hydroxy-D-nicotine oxidase	P08159.2 RecName: Full=6-hydroxy-D-nicotine oxidase; Short=6-HDNO	2e-26	0.32	0.48
g19.t1	ATY62424.1 hypothetical protein A9K55_006972	ATY62424.1 hypothetical protein A9K55_006972 [Cordyceps militaris]	1.7e-143	1	1	g33.t1	K18107	1.1.1.372	g23.t1		g5589.t1	GO:0006207('de novo' pyrimidine base biosynthetic process) GO:0005975(carbohydrate metabolic process)	GO:0004590(orotidine-5'-phosphate decarboxylase activity) GO:0016857(racemase and epimerase activity, acting on carbohydrates and derivatives)		g37.t1	Probable glycosidase crf2	Q4WI46.1 RecName: Full=Probable glycosidase crf2; AltName: Full=Crh-like protein 2; Flags: Precursor	2e-114	0.47	0.65
g20.t1	XP_006673259.1 penicillin-binding protein, putative	XP_006673259.1 penicillin-binding protein, putative [Cordyceps militaris CM01] EGX89804.1 penicillin-binding protein, putative [Cordyceps militaris CM01]	0	0.98	0.99	g35.t1	K15454	5.4.99.-	g24.t1		g1630.t1		GO:0016409(palmitoyltransferase activity)		g38.t1		Q4IJ56.1 RecName: Full=ATP-dependent RNA helicase DBP9	0	0.69	0.81
g21.t1	ATY62425.1 Cation H+ exchanger	ATY62425.1 Cation H+ exchanger [Cordyceps militaris]	9.7e-75	0.74	0.76	g36.t1	K15165		g25.t1		g1613.t1	GO:0000398(nuclear mRNA splicing, via spliceosome) GO:0006355(regulation of transcription, DNA-dependent)	GO:0008134(transcription factor binding) GO:0003677(DNA binding)	GO:0005730(nucleolus) GO:0000408(EKC/KEOPS complex) GO:0005681(spliceosomal complex)	g39.t1	Probable argininosuccinate lyase	P50514.1 RecName: Full=Probable argininosuccinate lyase; Short=ASAL; AltName: Full=Arginosuccinase	0	0.57	0.74
g22.t1	XP_006673258.1 Cation/H+ exchanger	XP_006673258.1 Cation/H+ exchanger [Cordyceps militaris CM01] EGX89803.1 Cation/H+ exchanger [Cordyceps militaris CM01]	0	0.98	0.98	g37.t1	K01216	3.2.1.73	g26.t1	KOG3332	g3186.t1	GO:0006869(lipid transport) GO:0006887(exocytosis) GO:0042157(lipoprotein metabolic process)	GO:0008289(lipid binding)	GO:0000145(exocyst) GO:0005576(extracellular region) GO:0019028(viral capsid)	g41.t1	Leukotriene-B(4) omega-hydroxylase 2	Q99N16.2 RecName: Full=Leukotriene-B(4) omega-hydroxylase 2; AltName: Full=CYPIVF3; AltName: Full=Cytochrome P450 4F3; AltName: Full=Cytochrome P450-LTB-omega; AltName: Full=Leukotriene-B(4) 20-monooxygenase 2	2e-26	0.28	0.45
g23.t1	ATY62426.1 serine threonine kinase	ATY62426.1 serine threonine kinase [Cordyceps militaris]	2.7e-266	0.88	0.89	g38.t1	K14810	3.6.4.13	g27.t1	KOG1929	g7807.t1	GO:0046856(phosphatidylinositol dephosphorylation)	GO:0034597(phosphatidylinositol-4,5-bisphosphate 4-phosphatase activity) GO:0005515(protein binding)		g42.t1	NADH-cytochrome b5 reductase 1	B0CQN7.1 RecName: Full=NADH-cytochrome b5 reductase 1; AltName: Full=Microsomal cytochrome b reductase	8e-69	0.46	0.69
g24.t1	ATY62427.1 hypothetical protein A9K55_006975	ATY62427.1 hypothetical protein A9K55_006975 [Cordyceps militaris]	3.2e-143	0.99	1	g39.t1	K01755	4.3.2.1	g28.t1	KOG3077	g2185.t1	GO:0055114(oxidation-reduction process)	GO:0008942(nitrite reductase [NAD(P)H] activity) GO:0051537(2 iron, 2 sulfur cluster binding)		g43.t1		P39992.1 RecName: Full=Uncharacterized protein YEL023C	8e-55	0.34	0.5
g25.t1	XP_006673256.1 hypothetical protein CCM_08054	XP_006673256.1 hypothetical protein CCM_08054 [Cordyceps militaris CM01] EGX89801.1 hypothetical protein CCM_08054 [Cordyceps militaris CM01]	8.4e-162	0.96	0.97	g41.t1	K00517	1.14.-.-	g29.t1	KOG4708	g2122.t1	GO:0055114(oxidation-reduction process)	GO:0016491(oxidoreductase activity)		g44.t1	Linoleate 10R-lipoxygenase	Q4WY82.2 RecName: Full=Linoleate 10R-lipoxygenase; AltName: Full=Cyclooxygenase-like fatty acid oxygenase; AltName: Full=Fatty acid oxygenase ppoC; AltName: Full=Linoleate 10R-dioxygenase; Short=10R-DOX; AltName: Full=Psi-producing oxygenase C; Short=AfPpoC	0	0.47	0.64
g26.t1	XP_006673255.1 hypothetical protein CCM_08053	XP_006673255.1 hypothetical protein CCM_08053 [Cordyceps militaris CM01] EGX89800.1 hypothetical protein CCM_08053 [Cordyceps militaris CM01]	7.4e-148	0.99	0.99	g42.t1	K00326	1.6.2.2	g30.t1	KOG4411	g5910.t1	GO:0007165(signal transduction)	GO:0004842(ubiquitin-protein ligase activity)		g45.t1	Lipase 4	Q9P8W1.1 RecName: Full=Lipase 4; Flags: Precursor	1e-30	0.28	0.44
g27.t1	ATY62422.1 general amino acid permease AGP2	ATY62422.1 general amino acid permease AGP2 [Cordyceps militaris]	0	0.88	0.88	g44.t1	K17862	1.13.11.62	g31.t1	KOG1001	g5122.t1	GO:0005975(carbohydrate metabolic process)	GO:0004553(hydrolase activity, hydrolyzing O-glycosyl compounds)		g47.t1	Choline monooxygenase, chloroplastic	O22553.1 RecName: Full=Choline monooxygenase, chloroplastic; Flags: Precursor	6e-38	0.28	0.47
g28.t1	ATY62418.1 subunit of DNA polymerase II	ATY62418.1 subunit of DNA polymerase II [Cordyceps militaris]	0	0.99	0.99	g45.t1	K01046	3.1.1.3	g32.t1	KOG1577	g192.t1		GO:0016787(hydrolase activity) GO:0005509(calcium ion binding)		g49.t1	Dimethylglycine dehydrogenase, mitochondrial	Q9DBT9.1 RecName: Full=Dimethylglycine dehydrogenase, mitochondrial; AltName: Full=ME2GLYDH; Flags: Precursor	1e-111	0.3	0.51
g29.t1	ATY62419.1 defective in cullin neddylation 1	ATY62419.1 defective in cullin neddylation 1 [Cordyceps militaris]	3.9e-195	0.9	0.9	g46.t1	K02920		g33.t1		g1079.t1	GO:0055114(oxidation-reduction process)	GO:0016705(oxidoreductase activity, acting on paired donors, with incorporation or reduction of molecular oxygen)		g50.t1	L-pipecolate oxidase	O43029.1 RecName: Full=L-pipecolate oxidase; AltName: Full=L-pipecolic acid oxidase; Flags: Precursor	3e-43	0.29	0.48
g30.t1	XP_006673249.1 30S ribosomal protein S6	XP_006673249.1 30S ribosomal protein S6 [Cordyceps militaris CM01] EGX89794.1 30S ribosomal protein S6 [Cordyceps militaris CM01]	1.8e-78	1	1	g47.t1	K00517		g34.t1	euNOG14850	g129.t1	GO:0006777(Mo-molybdopterin cofactor biosynthetic process) GO:0009236(cobalamin biosynthetic process) GO:0006270(DNA-dependent DNA replication initiation)	GO:0046935(1-phosphatidylinositol-3-kinase regulator activity) GO:0008270(zinc ion binding) GO:0003677(DNA binding) GO:0003682(chromatin binding) GO:0005524(ATP binding) GO:0005525(GTP binding)	GO:0005944(1-phosphatidylinositol-4-phosphate 3-kinase, class IB complex) GO:0032040(small-subunit processome) GO:0005634(nucleus) GO:0000775(chromosome, centromeric region)	g51.t1	L-lactate dehydrogenase A	Q9P4B6.1 RecName: Full=L-lactate dehydrogenase A; Short=L-LDH A	2e-79	0.42	0.64
g31.t1	XP_006673248.1 Squalene/phytoene synthase	XP_006673248.1 Squalene/phytoene synthase [Cordyceps militaris CM01] EGX89793.1 Squalene/phytoene synthase [Cordyceps militaris CM01]	3.1e-264	0.99	0.99	g48.t1	K00480	1.14.13.1	g35.t1	euNOG10131	g3175.t1			GO:0016020(membrane)	g52.t1	Respiration factor 2	P46974.1 RecName: Full=Respiration factor 2; AltName: Full=Zinc finger protein ZMS1	2e-12	0.22	0.41
g32.t1	ATY61817.1 DNA repair RAD5	ATY61817.1 DNA repair RAD5 [Cordyceps militaris]	0	0.98	0.99	g49.t1	K00301	1.5.3.1	g36.t1	euNOG04368	g7719.t1	GO:0055085(transmembrane transport)	GO:0022857(transmembrane transporter activity)		g53.t1	Cell wall protein PRY3	P47033.1 RecName: Full=Cell wall protein PRY3; AltName: Full=Pathogen related in Sc 3; Flags: Precursor	2e-29	0.45	0.62
g33.t1	ATY61955.1 aldehyde reductase I	ATY61955.1 aldehyde reductase I [Cordyceps militaris]	2.2e-249	0.99	0.99	g50.t1	K00306	1.5.3.1 1.5.3.7	g37.t1	KOG0346	g5227.t1	GO:0055085(transmembrane transport)	GO:0022857(transmembrane transporter activity)	GO:0016021(integral to membrane)	g57.t1	Endo-beta-N-acetylglucosaminidase F2	P36912.1 RecName: Full=Endo-beta-N-acetylglucosaminidase F2; AltName: Full=Di-N-acetylchitobiosyl beta-N-acetylglucosaminidase F2; AltName: Full=Endoglycosidase F2; AltName: Full=Mannosyl-glycoprotein endo-beta-N-acetyl-glucosaminidase F2; Flags: Precursor	3e-72	0.44	0.58
g34.t1	KAF2691577.1 hypothetical protein K458DRAFT_398025	KAF2691577.1 hypothetical protein K458DRAFT_398025 [Lentithecium fluviatile CBS 122367]	5.4e-59	0.34	0.5	g51.t1	K00016	1.1.1.27	g38.t1	KOG1316	g3360.t1		GO:0003779(actin binding)		g58.t1		P36591.2 RecName: Full=Dihydrofolate reductase	2e-07	0.27	0.41
g35.t1	XP_006673245.1 FAD binding domain protein	XP_006673245.1 FAD binding domain protein [Cordyceps militaris CM01] EGX89790.1 FAD binding domain protein [Cordyceps militaris CM01]	0	0.98	0.99	g52.t1	K09466		g39.t1		g1825.t1			GO:0016020(membrane)	g59.t1	Lovastatin nonaketide synthase	Q0C8M3.2 RecName: Full=Lovastatin nonaketide synthase; Short=LNKS	0	0.36	0.53
g36.t1	ATY61821.1 hypothetical protein A9K55_006987	ATY61821.1 hypothetical protein A9K55_006987 [Cordyceps militaris]	6.4e-222	0.98	0.99	g53.t1	K15071		g40.t1	KOG0157	g2804.t1		GO:0008080(N-acetyltransferase activity)		g60.t1	Trypsin	P51588.1 RecName: Full=Trypsin; Flags: Precursor	8e-21	0.35	0.52
g37.t1	XP_006673243.1 Glycoside hydrolase, family 16	XP_006673243.1 Glycoside hydrolase, family 16 [Cordyceps militaris CM01] ATY61824.1 Glycoside family 16 [Cordyceps militaris] EGX89788.1 Glycoside hydrolase, family 16 [Cordyceps militaris CM01]	0	1	1	g57.t1	K01227	3.2.1.96	g41.t1	KOG0534	g4249.t1	GO:0006886(intracellular protein transport)	GO:0005515(protein binding)		g61.t1		Q4WAZ9.2 RecName: Full=Nonribosomal peptide synthetase 14	6e-145	0.32	0.49
g38.t1	XP_006673242.1 ATP-dependent RNA helicase DBP9	XP_006673242.1 ATP-dependent RNA helicase DBP9 [Cordyceps militaris CM01] EGX89787.1 ATP-dependent RNA helicase DBP9 [Cordyceps militaris CM01]	0	0.98	0.98	g58.t1	K00480	1.14.13.1	g42.t1	euNOG04112	g7548.t1		GO:0042393(histone binding)		g62.t1	Uncharacterized 31.7 kDa protein in traX-finO intergenic region	Q99390.1 RecName: Full=Uncharacterized 31.7 kDa protein in traX-finO intergenic region; Short=ORFC	2e-19	0.25	0.43
g39.t1	KGQ09547.1 Protein phosphatase 1 regulatory subunit 12A	KGQ09547.1 Protein phosphatase 1 regulatory subunit 12A [Beauveria bassiana D1-5]	0	0.91	0.94	g59.t1	K15384		g43.t1	KOG2408	g1685.t1	GO:0006433(prolyl-tRNA aminoacylation) GO:0006418(tRNA aminoacylation for protein translation)	GO:0004827(proline-tRNA ligase activity) GO:0000166(nucleotide binding) GO:0004812(aminoacyl-tRNA ligase activity) GO:0005524(ATP binding)	GO:0005737(cytoplasm)	g63.t1		Q00278.1 RecName: Full=Aflatoxin biosynthesis ketoreductase nor-1	5e-46	0.38	0.55
g40.t1	XP_006673239.1 C2H2 finger domain protein, putative	XP_006673239.1 C2H2 finger domain protein, putative [Cordyceps militaris CM01] EGX89784.1 C2H2 finger domain protein, putative [Cordyceps militaris CM01]	3.3e-294	0.95	0.97	g60.t1	K01312	3.4.21.4	g44.t1	euNOG10005	g1222.t1	GO:0055085(transmembrane transport)			g64.t1	Cannabidiolic acid synthase-like 1	A6P6W0.1 RecName: Full=Cannabidiolic acid synthase-like 1; Flags: Precursor	4e-14	0.26	0.39
g41.t1	ATY61956.1 Cytochrome P450	ATY61956.1 Cytochrome P450 [Cordyceps militaris]	0	0.91	0.92	g61.t1	K15418		g45.t1	euNOG14111	g8891.t1	GO:0008654(phospholipid biosynthetic process)	GO:0004609(phosphatidylserine decarboxylase activity)		g65.t1	Trichodiene oxygenase	Q12612.1 RecName: Full=Trichodiene oxygenase; AltName: Full=Cytochrome P450 58	4e-62	0.29	0.47
g42.t1	XP_006673236.1 cytochrome b5 reductase, putative	XP_006673236.1 cytochrome b5 reductase, putative [Cordyceps militaris CM01] EGX89781.1 cytochrome b5 reductase, putative [Cordyceps militaris CM01]	7e-302	0.99	0.99	g62.t1	K06889		g46.t1	euNOG12070	g7443.t1	GO:0006631(fatty acid metabolic process) GO:0055114(oxidation-reduction process)	GO:0016616(oxidoreductase activity, acting on the CH-OH group of donors, NAD or NADP as acceptor) GO:0051287(NAD binding) GO:0003857(3-hydroxyacyl-CoA dehydrogenase activity) GO:0016491(oxidoreductase activity)		g66.t1		Q00357.1 RecName: Full=Putative HC-toxin efflux carrier TOXA	2e-90	0.34	0.52
g43.t1	XP_006673235.1 hypothetical protein CCM_08033	XP_006673235.1 hypothetical protein CCM_08033 [Cordyceps militaris CM01] EGX89780.1 hypothetical protein CCM_08033 [Cordyceps militaris CM01]	0	0.98	0.99	g63.t1	K17644	1.1.1.349	g47.t1	euNOG15312	g4411.t1		GO:0008168(methyltransferase activity) GO:0003924(GTPase activity) GO:0005525(GTP binding)		g67.t1		Q8BZ25.1 RecName: Full=Ankyrin repeat and protein kinase domain-containing protein 1	3e-12	0.35	0.55
g44.t1	XP_006673234.1 fatty acid oxygenase, putative	XP_006673234.1 fatty acid oxygenase, putative [Cordyceps militaris CM01] EGX89779.1 fatty acid oxygenase, putative [Cordyceps militaris CM01]	0	0.96	0.96	g64.t1	K00540	1.-.-.-	g48.t1	KOG2844	g7035.t1	GO:0055085(transmembrane transport)	GO:0042626(ATPase activity, coupled to transmembrane movement of substances) GO:0043531(ADP binding) GO:0016301(kinase activity) GO:0003924(GTPase activity) GO:0017111(nucleoside-triphosphatase activity) GO:0000166(nucleotide binding) GO:0016887(ATPase activity) GO:0003677(DNA binding) GO:0005524(ATP binding) GO:0005525(GTP binding)	GO:0016021(integral to membrane)	g72.t1		O74798.1 RecName: Full=Putative arrestin-related trafficking adapter C2D10.04	4e-61	0.3	0.47
g45.t1	XP_006673233.1 lipase precursor, putative	XP_006673233.1 lipase precursor, putative [Cordyceps militaris CM01] EGX89778.1 lipase precursor, putative [Cordyceps militaris CM01]	0	0.99	0.99	g65.t1	K00517	1.14.-.-	g49.t1	KOG2820	g1412.t1		GO:0003824(catalytic activity)		g73.t1	3-hydroxybutyryl-CoA dehydratase	P52046.1 RecName: Full=3-hydroxybutyryl-CoA dehydratase; AltName: Full=Crotonase	2e-20	0.3	0.49
g46.t1	ATY62961.1 integral membrane	ATY62961.1 integral membrane [Cordyceps militaris]	0	0.97	0.97	g66.t1	K14708		g50.t1	KOG1495	g799.t1	GO:0007186(G-protein coupled receptor signaling pathway)	GO:0019001(guanyl nucleotide binding) GO:0031683(G-protein beta/gamma-subunit complex binding) GO:0003924(GTPase activity)		g75.t1		P54813.2 RecName: Full=ATP-dependent zinc metalloprotease YME1 homolog	3e-07	0.31	0.48
g47.t1	XP_006673231.1 Rieske	XP_006673231.1 Rieske [Cordyceps militaris CM01] EGX89776.1 Rieske [Cordyceps militaris CM01]	0	0.99	1	g67.t1	K06694		g51.t1	KOG1721	g27.t1	GO:0055085(transmembrane transport)	GO:0022857(transmembrane transporter activity)	GO:0016020(membrane)	g77.t1		Q05A13.1 RecName: Full=Short-chain dehydrogenase/reductase family 16C member 6	1e-29	0.31	0.51
g48.t1	ATY62956.1 Transcription factor	ATY62956.1 Transcription factor [Cordyceps militaris]	0	0.95	0.95	g68.t1	K03380	1.14.13.7	g52.t1	KOG3017	g3519.t1	GO:0006508(proteolysis)	GO:0008236(serine-type peptidase activity)		g78.t1	Aspergillopepsin-2	P24665.1 RecName: Full=Aspergillopepsin-2; AltName: Full=Acid protease A; AltName: Full=Aspergillopepsin II; AltName: Full=Proctase A; Contains: RecName: Full=Aspergillopepsin-2 light chain; AltName: Full=Aspergillopepsin II light chain; Contains: RecName: Full=Aspergillopepsin-2 heavy chain; AltName: Full=Aspergillopepsin II heavy chain; Flags: Precursor	2e-38	0.43	0.65
g49.t1	ATY62957.1 aminomethyl transferase	ATY62957.1 aminomethyl transferase [Cordyceps militaris]	0	0.99	0.99	g69.t1	K01207	3.2.1.52	g53.t1		g8717.t1		GO:0005515(protein binding)		g80.t1		Q58DC5.2 RecName: Full=GTP-binding protein 1	1e-169	0.47	0.65
g50.t1	XP_006673228.1 sarcosine oxidase	XP_006673228.1 sarcosine oxidase [Cordyceps militaris CM01] EGX89773.1 sarcosine oxidase [Cordyceps militaris CM01]	0	0.99	1	g73.t1	K15866	5.3.3.18	g54.t1		g8357.t1	GO:0006511(ubiquitin-dependent protein catabolic process)	GO:0004843(ubiquitin-specific protease activity)		g81.t1		Q9Y7M4.2 RecName: Full=Probable U6 snRNA-associated Sm-like protein LSm3	1e-31	0.62	0.78
g51.t1	ATY62965.1 L-lactate dehydrogenase A	ATY62965.1 L-lactate dehydrogenase A [Cordyceps militaris]	4e-225	1	1	g75.t1	K00469	1.13.99.1	g55.t1	euNOG17132	g8238.t1	GO:0051258(protein polymerization) GO:0043093(cytokinesis by binary fission) GO:0006357(regulation of transcription from RNA polymerase II promoter) GO:0030168(platelet activation)	GO:0070840(dynein complex binding) GO:0008134(transcription factor binding) GO:0008855(exodeoxyribonuclease VII activity) GO:0003712(transcription cofactor activity) GO:0005102(receptor binding) GO:0042803(protein homodimerization activity)	GO:0005737(cytoplasm) GO:0005577(fibrinogen complex) GO:0016592(mediator complex)	g87.t1	Canalicular multispecific organic anion transporter 1	Q92887.3 RecName: Full=Canalicular multispecific organic anion transporter 1; AltName: Full=ATP-binding cassette sub-family C member 2; AltName: Full=Canalicular multidrug resistance protein; AltName: Full=Multidrug resistance-associated protein 2	1e-135	0.29	0.48
g52.t1	XP_006673226.1 Zinc finger domain-containing protein, C2H2-type/integrase	XP_006673226.1 Zinc finger domain-containing protein, C2H2-type/integrase [Cordyceps militaris CM01] ATY62875.1 Zinc finger domain-containing C2H2-type integrase [Cordyceps militaris] EGX89771.1 Zinc finger domain-containing protein, C2H2-type/integrase [Cordyceps militaris CM01]	0	0.94	0.95	g76.t1	K10958		g56.t1		g1177.t1	GO:0009231(riboflavin biosynthetic process)		GO:0009349(riboflavin synthase complex)	g88.t1		P32907.1 RecName: Full=Ammonia transport outward protein 2	4e-17	0.32	0.45
g53.t1	XP_006673225.1 extracellular SCP domain protein Pry1, putative	XP_006673225.1 extracellular SCP domain protein Pry1, putative [Cordyceps militaris CM01] EGX89770.1 extracellular SCP domain protein Pry1, putative [Cordyceps militaris CM01]	8.6e-142	0.97	0.99	g77.t1	K00540	1.-.-.-	g57.t1	euNOG17026	g45.t1	GO:0016042(lipid catabolic process)	GO:0008168(methyltransferase activity) GO:0004806(triglyceride lipase activity)		g89.t1	Dibenzothiophene desulfurization enzyme C	P54998.1 RecName: Full=Dibenzothiophene desulfurization enzyme C; AltName: Full=DBT sulfur dioxygenase	3e-43	0.31	0.48
g54.t1	ATY62874.1 hypothetical protein A9K55_007004	ATY62874.1 hypothetical protein A9K55_007004 [Cordyceps militaris]	0	0.97	0.98	g80.t1	K03231		g58.t1	KOG1202	g531.t1	GO:0008272(sulfate transport)	GO:0015116(sulfate transmembrane transporter activity)	GO:0016021(integral to membrane)	g90.t1		Q9HDX1.1 RecName: Full=Uncharacterized transcriptional regulatory protein PB1A11.04c	4e-07	0.22	0.39
g55.t1	XP_006673224.1 hypothetical protein CCM_08022	XP_006673224.1 hypothetical protein CCM_08022 [Cordyceps militaris CM01] EGX89769.1 hypothetical protein CCM_08022 [Cordyceps militaris CM01]	0	0.94	0.95	g81.t1	K12622		g59.t1	KOG3627	g2446.t1	GO:0055085(transmembrane transport)	GO:0022857(transmembrane transporter activity)		g91.t1	Poly [ADP-ribose] polymerase 2	O88554.3 RecName: Full=Poly [ADP-ribose] polymerase 2; Short=PARP-2; Short=mPARP-2; AltName: Full=ADP-ribosyltransferase diphtheria toxin-like 2; Short=ARTD2; AltName: Full=NAD(+) ADP-ribosyltransferase 2; Short=ADPRT-2; AltName: Full=Poly[ADP-ribose] synthase 2; Short=pADPRT-2	3e-102	0.4	0.56
g56.t1	XP_006673223.1 late sexual development protein	XP_006673223.1 late sexual development protein [Cordyceps militaris CM01] EGX89768.1 late sexual development protein [Cordyceps militaris CM01]	2.9e-263	0.99	1	g85.t1	K13100		g60.t1		g606.t1	GO:0006139(nucleobase-containing compound metabolic process) GO:0006886(intracellular protein transport)	GO:0004127(cytidylate kinase activity) GO:0003677(DNA binding) GO:0005524(ATP binding)	GO:0030176(integral to endoplasmic reticulum membrane)	g96.t1		P56095.1 RecName: Full=AP-1-like transcription factor	9e-07	0.53	0.68
g57.t1	ATY63573.1 chitinase	ATY63573.1 chitinase [Cordyceps militaris]	5.7e-229	0.99	0.99	g87.t1	K05666		g61.t1		g5925.t1	GO:0006351(transcription, DNA-dependent)	GO:0003677(DNA binding)		g97.t1		P07921.1 RecName: Full=Lactose permease	7e-96	0.32	0.55
g58.t1	ATY62878.1 citrinin biosynthesis oxydoreductase	ATY62878.1 citrinin biosynthesis oxydoreductase [Cordyceps militaris]	3.7e-169	0.98	0.99	g88.t1	K07034		g62.t1		g3306.t1		GO:0003824(catalytic activity)		g98.t1	Unsaturated glucuronyl hydrolase	Q9RC92.1 RecName: Full=Unsaturated glucuronyl hydrolase; Short=UGL; AltName: Full=Glycosaminoglycan hydrolase; AltName: Full=Glycuronidase; AltName: Full=Unsaturated uronic acid hydrolase	3e-18	0.29	0.42
g59.t1	ATY62877.1 Beta-ketoacyl synthase	ATY62877.1 Beta-ketoacyl synthase [Cordyceps militaris]	0	0.96	0.97	g89.t1	K00257	1.3.99.-	g63.t1	euNOG04569	g5062.t1	GO:0015031(protein transport)	GO:0070122(isopeptidase activity) GO:0008237(metallopeptidase activity) GO:0005515(protein binding)	GO:0009279(cell outer membrane)	g102.t1		P87000.2 RecName: Full=Transcriptional activator protein acu-15	2e-09	0.2	0.38
g60.t1	XP_006673219.1 Peptidase S1/S6	XP_006673219.1 Peptidase S1/S6 [Cordyceps militaris CM01] EGX89764.1 Peptidase S1/S6 [Cordyceps militaris CM01]	1.1e-207	0.88	0.89	g90.t1	K10798	2.4.2.30	g64.t1		g1089.t1	GO:0046168(glycerol-3-phosphate catabolic process) GO:0006813(potassium ion transport) GO:0055114(oxidation-reduction process)	GO:0050661(NADP binding) GO:0016616(oxidoreductase activity, acting on the CH-OH group of donors, NAD or NADP as acceptor) GO:0051287(NAD binding) GO:0016620(oxidoreductase activity, acting on the aldehyde or oxo group of donors, NAD or NADP as acceptor) GO:0016491(oxidoreductase activity)		g104.t1		Q2II81.1 RecName: Full=50S ribosomal protein L1	1e-23	0.3	0.54
g61.t1	ATY62880.1 Beta-ketoacyl synthase	ATY62880.1 Beta-ketoacyl synthase [Cordyceps militaris]	0	0.94	0.95	g91.t1	K10798	2.4.2.30	g65.t1	KOG0254	g261.t1	GO:0006486(protein glycosylation)	GO:0016757(transferase activity, transferring glycosyl groups)		g105.t1	Probable glutamate--tRNA ligase, cytoplasmic	O13775.1 RecName: Full=Probable glutamate--tRNA ligase, cytoplasmic; AltName: Full=Glutamyl-tRNA synthetase; Short=GluRS	0	0.52	0.69
g62.t1	ATY62879.1 N-terminal domain	ATY62879.1 N-terminal domain [Cordyceps militaris]	1.8e-213	0.99	1	g95.t1	K10750		g66.t1		g5196.t1	GO:0006979(response to oxidative stress)			g106.t1	5'-nucleotidase SurE	Q39VS1.1 RecName: Full=5'-nucleotidase SurE; AltName: Full=Nucleoside 5'-monophosphate phosphohydrolase	6e-10	0.32	0.46
g63.t1	ATY63300.1 Short-chain dehydrogenase reductase SDR	ATY63300.1 Short-chain dehydrogenase reductase SDR [Cordyceps militaris]	3.3e-175	0.94	0.95	g96.t1	K09043		g67.t1	euNOG19268	g1029.t1	GO:0006397(mRNA processing)		GO:0005634(nucleus)	g108.t1		P45946.2 RecName: Full=Arsenite resistance protein ArsB	4e-94	0.44	0.64
g64.t1	ATY63301.1 FAD-type 2	ATY63301.1 FAD-type 2 [Cordyceps militaris]	0	0.87	0.88	g97.t1	K01487	3.5.4.3	g68.t1		g1099.t1	GO:0009306(protein secretion)	GO:0004518(nuclease activity) GO:0003677(DNA binding)	GO:0016021(integral to membrane)	g110.t1	Transcription initiation factor TFIID subunit 11	Q9US54.1 RecName: Full=Transcription initiation factor TFIID subunit 11; AltName: Full=TBP-associated factor 11	3e-16	0.32	0.49
g65.t1	XP_006673214.1 Cytochrome P450	XP_006673214.1 Cytochrome P450 [Cordyceps militaris CM01] ATY63302.1 Cytochrome P450 [Cordyceps militaris] EGX89759.1 Cytochrome P450 [Cordyceps militaris CM01]	0	0.9	0.91	g98.t1	K18581	3.2.1.180	g69.t1	KOG3780	g1638.t1		GO:0016747(transferase activity, transferring acyl groups other than amino-acyl groups) GO:0008080(N-acetyltransferase activity)		g111.t1	GTP cyclohydrolase 1	P51599.2 RecName: Full=GTP cyclohydrolase 1; AltName: Full=GTP cyclohydrolase I; Short=GTP-CH-I	1e-128	0.66	0.77
g66.t1	ATY61641.1 MFS multidrug transporter	ATY61641.1 MFS multidrug transporter [Cordyceps militaris]	0	1	1	g102.t1	K00457	1.13.11.27	g72.t1	KOG1680	g9236.t1		GO:0005515(protein binding)		g112.t1	Lysine-specific demethylase lid	Q9VMJ7.1 RecName: Full=Lysine-specific demethylase lid; AltName: Full=Histone demethylase lid; AltName: Full=Jumonji/ARID domain-containing protein lid; AltName: Full=Protein little imaginal disks; AltName: Full=Retinoblastoma-binding protein 2 homolog	1e-153	0.3	0.46
g67.t1	ATY63303.1 ankyrin repeat	ATY63303.1 ankyrin repeat [Cordyceps militaris]	4.8e-283	0.98	0.99	g104.t1	K02863		g73.t1	KOG0740	g3533.t1	GO:0006749(glutathione metabolic process)	GO:0005515(protein binding)	GO:0001401(mitochondrial sorting and assembly machinery complex)	g113.t1	Acid phosphatase PHO1	P52291.1 RecName: Full=Acid phosphatase PHO1; Flags: Precursor	6e-37	0.28	0.45
g68.t1	XP_006673211.1 NUDIX hydrolase domain-like protein	XP_006673211.1 NUDIX hydrolase domain-like protein [Cordyceps militaris CM01] EGX89756.1 NUDIX hydrolase domain-like protein [Cordyceps militaris CM01]	9e-139	0.99	0.99	g105.t1	K01885	6.1.1.17	g75.t1	KOG2521	g5148.t1	GO:0006886(intracellular protein transport) GO:0016192(vesicle-mediated transport)	GO:0005515(protein binding)	GO:0030117(membrane coat)	g114.t1	Fruiting body protein SC1	P04158.2 RecName: Full=Fruiting body protein SC1; AltName: Full=Hydrophobin SC1; Flags: Precursor	2e-08	0.4	0.5
g69.t1	ATY63305.1 glycosyl hydrolase	ATY63305.1 glycosyl hydrolase [Cordyceps militaris]	8.8e-178	0.8	0.81	g106.t1	K03787	3.1.3.5	g76.t1	KOG1201	g3843.t1	GO:0030833(regulation of actin filament polymerization) GO:0035092(sperm chromatin condensation) GO:0034314(Arp2/3 complex-mediated actin nucleation)	GO:0003677(DNA binding)	GO:0015629(actin cytoskeleton) GO:0005885(Arp2/3 protein complex) GO:0000228(nuclear chromosome)	g118.t1		B2B674.1 RecName: Full=Structure-specific endonuclease subunit SLX1	2e-125	0.55	0.68
g71.t1	XP_006673209.1 hypothetical protein CCM_08007	XP_006673209.1 hypothetical protein CCM_08007 [Cordyceps militaris CM01] EGX89754.1 hypothetical protein CCM_08007 [Cordyceps militaris CM01]	2.9e-196	1	1	g108.t1	K03325		g77.t1	euNOG13346	g6839.t1			GO:0071203(WASH complex)	g119.t1	Pre-mRNA-splicing factor sap61	O59706.1 RecName: Full=Pre-mRNA-splicing factor sap61; AltName: Full=Spliceosome-associated protein 61	5e-130	0.45	0.61
g72.t1	ATY62989.1 arrestin domain containing	ATY62989.1 arrestin domain containing [Cordyceps militaris]	0	0.99	0.99	g110.t1	K03135		g78.t1	euNOG04321	g4325.t1	GO:0055085(transmembrane transport)	GO:0022857(transmembrane transporter activity)	GO:0016021(integral to membrane)	g120.t1	Peptidase M20 domain-containing protein 2	A3KG59.1 RecName: Full=Peptidase M20 domain-containing protein 2; AltName: Full=Aminoacylase-1-like protein 2	3e-72	0.36	0.53
g73.t1	ATY62988.1 enoyl-hydratase isomerase	ATY62988.1 enoyl-hydratase isomerase [Cordyceps militaris]	4.1e-222	1	1	g111.t1	K01495	3.5.4.16	g79.t1	KOG0463	g3799.t1	GO:0051382(kinetochore assembly)		GO:0000776(kinetochore)	g121.t1		Q5A0W9.1 RecName: Full=Zinc cluster transcription factor CZF1	5e-06	0.59	0.68
g75.t1	XP_006673206.1 ATPase, AAA-type, core	XP_006673206.1 ATPase, AAA-type, core [Cordyceps militaris CM01] EGX89751.1 ATPase, AAA-type, core [Cordyceps militaris CM01]	0	0.96	0.97	g112.t1	K11446	1.14.11.-	g80.t1	KOG3460	g9037.t1		GO:0008080(N-acetyltransferase activity)		g122.t1		B5BP49.1 RecName: Full=Uncharacterized transporter C460.05	2e-97	0.35	0.54
g76.t1	ATY61705.1 hypothetical protein A9K55_007026	ATY61705.1 hypothetical protein A9K55_007026 [Cordyceps militaris]	2.8e-220	0.98	0.99	g113.t1	K01078	3.1.3.2	g81.t1	euNOG13135	g7001.t1	GO:0006412(translation)	GO:0003735(structural constituent of ribosome) GO:0005515(protein binding)	GO:0015934(large ribosomal subunit)	g123.t1		Q4IAA0.1 RecName: Full=ATP-dependent RNA helicase FAL1	0	0.98	0.99
g77.t1	XP_006673204.1 dehydrogenase/reductase SDR family	XP_006673204.1 dehydrogenase/reductase SDR family [Cordyceps militaris CM01] ATY62992.1 dehydrogenase reductase SDR family [Cordyceps militaris] EGX89749.1 dehydrogenase/reductase SDR family [Cordyceps militaris CM01]	9.9e-259	1	1	g114.t1	K19704		g82.t1	euNOG16169	g2897.t1	GO:0046034(ATP metabolic process) GO:0006468(protein phosphorylation)	GO:0004715(non-membrane spanning protein tyrosine kinase activity) GO:0005524(ATP binding)		g126.t1		O74308.3 RecName: Full=Uncharacterized transcriptional regulatory protein C15D4.02	7e-11	0.44	0.6
g78.t1	XP_006673202.1 aspergillopepsin, putative	XP_006673202.1 aspergillopepsin, putative [Cordyceps militaris CM01] EGX89747.1 aspergillopepsin, putative [Cordyceps militaris CM01]	9.9e-175	0.99	0.99	g118.t1	K15078	3.6.1.-	g83.t1		g5613.t1	GO:0006355(regulation of transcription, DNA-dependent)	GO:0043565(sequence-specific DNA binding) GO:0008270(zinc ion binding)		g128.t1		Q9HDW7.1 RecName: Full=Calcium-transporting ATPase 2	0	0.47	0.63
g79.t1	XP_006673201.1 fungal specific transcription factor	XP_006673201.1 fungal specific transcription factor [Cordyceps militaris CM01] EGX89746.1 fungal specific transcription factor [Cordyceps militaris CM01]	0	0.83	0.85	g119.t1	K12827		g84.t1		g7612.t1	GO:0055085(transmembrane transport)	GO:0022857(transmembrane transporter activity)		g129.t1		P94400.1 RecName: Full=Putative metal chaperone YciC	6e-57	0.37	0.55
g80.t1	ATY62987.1 GTP-binding 1	ATY62987.1 GTP-binding 1 [Cordyceps militaris]	0	0.99	0.99	g120.t1	K12941		g85.t1	KOG0054	g2289.t1		GO:0004252(serine-type endopeptidase activity) GO:0005515(protein binding)		g130.t1		P40900.2 RecName: Full=Sexual differentiation process protein isp4	0	0.42	0.61
g81.t1	XP_006673199.1 U6 small nuclear ribonucleoprotein (Lsm3), putative	XP_006673199.1 U6 small nuclear ribonucleoprotein (Lsm3), putative [Cordyceps militaris CM01] ATY62986.1 U6 small nuclear ribonucleo (Lsm3) [Cordyceps militaris] EGX89744.1 U6 small nuclear ribonucleoprotein (Lsm3), putative [Cordyceps militaris CM01]	5.2e-61	0.98	0.98	g122.t1	K08192		g87.t1		g7546.t1	GO:0006396(RNA processing)	GO:0008173(RNA methyltransferase activity) GO:0003723(RNA binding) GO:0008168(methyltransferase activity)		g131.t1	Uracil catabolism protein 4	A5H0J3.1 RecName: Full=Uracil catabolism protein 4; AltName: Full=Pyrimidine-degrading protein 14	5e-109	0.43	0.57
g82.t1	ATY61729.1 hypothetical protein A9K55_007032	ATY61729.1 hypothetical protein A9K55_007032 [Cordyceps militaris]	0	0.98	0.99	g123.t1	K13025	3.6.4.13	g88.t1	euNOG08934	g1668.t1	GO:0006364(rRNA processing)	GO:0005515(protein binding)	GO:0005730(nucleolus)	g132.t1		Q8X0G8.1 RecName: Full=Mitochondrial import protein 1	2e-37	0.66	0.76
g83.t1	XP_006673197.1 hypothetical protein CCM_07994	XP_006673197.1 hypothetical protein CCM_07994 [Cordyceps militaris CM01] EGX89742.1 hypothetical protein CCM_07994 [Cordyceps militaris CM01]	0	0.98	0.98	g125.t1	K02920		g89.t1	euNOG14913	g7462.t1	GO:0007155(cell adhesion) GO:0042246(tissue regeneration)		GO:0019031(viral envelope) GO:0016021(integral to membrane)	g133.t1	Uncharacterized oxidoreductase YhxC	P40397.2 RecName: Full=Uncharacterized oxidoreductase YhxC; AltName: Full=ORFX	1e-19	0.33	0.56
g84.t1	ATY61727.1 kinase-like domain	ATY61727.1 kinase-like domain [Cordyceps militaris]	1.4e-104	0.63	0.69	g126.t1	K10733		g90.t1	KOG1037	g7376.t1	GO:0070193(synaptonemal complex organization) GO:0006302(double-strand break repair) GO:0048870(cell motility) GO:0006511(ubiquitin-dependent protein catabolic process) GO:0007130(synaptonemal complex assembly) GO:0006914(autophagy)	GO:0031625(ubiquitin protein ligase binding) GO:0008134(transcription factor binding) GO:0070840(dynein complex binding) GO:0042803(protein homodimerization activity)	GO:0031514(motile cilium) GO:0005634(nucleus) GO:0000795(synaptonemal complex)	g136.t1	Altered inheritance of mitochondria protein 9, mitochondrial	C5DTI7.1 RecName: Full=Altered inheritance of mitochondria protein 9, mitochondrial; AltName: Full=Found in mitochondrial proteome protein 29; Flags: Precursor	6e-06	0.32	0.53
g87.t1	XP_006673194.1 ABC transporter, putative	XP_006673194.1 ABC transporter, putative [Cordyceps militaris CM01] EGX89739.1 ABC transporter, putative [Cordyceps militaris CM01]	0	0.98	0.99	g128.t1	K01537	3.6.3.8	g91.t1		g6912.t1		GO:0003677(DNA binding) GO:0003924(GTPase activity) GO:0005525(GTP binding) GO:0005524(ATP binding) GO:0000166(nucleotide binding)		g137.t1		Q9C2B9.1 RecName: Full=60S ribosomal protein L38	3e-22	0.73	0.88
g88.t1	XP_006673193.1 Acetate transporter, putative	XP_006673193.1 Acetate transporter, putative [Cordyceps militaris CM01] EGX89738.1 Acetate transporter, putative [Cordyceps militaris CM01]	5.3e-177	0.95	0.96	g129.t1	K14640		g92.t1	euNOG16336	g2642.t1	GO:0006508(proteolysis)	GO:0004252(serine-type endopeptidase activity)		g139.t1	Mevalonate kinase	P07277.1 RecName: Full=Mevalonate kinase; Short=MK; Short=MvK; AltName: Full=Ergosterol biosynthesis protein 12; AltName: Full=Regulation of autonomous replication protein 1	2e-85	0.4	0.58
g89.t1	XP_006673192.1 thermophilic desulfurizing enzyme family protein	XP_006673192.1 thermophilic desulfurizing enzyme family protein [Cordyceps militaris CM01] EGX89737.1 thermophilic desulfurizing enzyme family protein [Cordyceps militaris CM01]	1.9e-243	0.82	0.83	g132.t1	K03217		g94.t1	euNOG04478	g3622.t1	GO:0016598(protein arginylation)	GO:0004057(arginyltransferase activity)		g141.t1	Protein farnesyltransferase/geranylgeranyltransferase type-1 subunit alpha	Q9Y765.1 RecName: Full=Protein farnesyltransferase/geranylgeranyltransferase type-1 subunit alpha; AltName: Full=CAAX farnesyltransferase subunit alpha; AltName: Full=FTase-alpha; AltName: Full=Ras proteins prenyltransferase subunit alpha; AltName: Full=Type I protein geranyl-geranyltransferase subunit alpha; Short=GGTase-I-alpha	3e-64	0.36	0.57
g90.t1	ATY61722.1 Fungal transcriptional regulatory	ATY61722.1 Fungal transcriptional regulatory [Cordyceps militaris]	0	0.97	0.97	g133.t1	K00059	1.1.1.100	g95.t1	euNOG11128	g6095.t1	GO:0006511(ubiquitin-dependent protein catabolic process)	GO:0003824(catalytic activity)	GO:0019773(proteasome core complex, alpha-subunit complex)	g143.t1		O43000.2 RecName: Full=Pantothenate transporter liz1	2e-72	0.32	0.5
g91.t1	ATY62630.1 poly polymerase 2 ADP-ribosyltransferase 2	ATY62630.1 poly polymerase 2 ADP-ribosyltransferase 2 [Cordyceps militaris]	0	0.98	0.98	g135.t1	K06013	3.4.24.84	g96.t1		g234.t1		GO:0010181(FMN binding)		g144.t1		Q9Y7G5.1 RecName: Full=Phenylacetate 2-hydroxylase	2e-82	0.34	0.54
g92.t1	ATY61902.1 C6 zinc finger domain	ATY61902.1 C6 zinc finger domain [Cordyceps militaris]	1e-268	0.99	0.99	g136.t1	K11429	2.1.1.43	g97.t1	euNOG14417	g5597.t1	GO:0055085(transmembrane transport)	GO:0022857(transmembrane transporter activity)	GO:0016021(integral to membrane)	g145.t1	Phosphatidylserine decarboxylase proenzyme 3	O14111.2 RecName: Full=Phosphatidylserine decarboxylase proenzyme 3; Contains: RecName: Full=Phosphatidylserine decarboxylase 3 beta chain; Contains: RecName: Full=Phosphatidylserine decarboxylase 3 alpha chain; Flags: Precursor	1e-17	0.28	0.49
g93.t1	XP_006673188.1 hypothetical protein CCM_07985	XP_006673188.1 hypothetical protein CCM_07985 [Cordyceps militaris CM01] EGX89733.1 hypothetical protein CCM_07985 [Cordyceps militaris CM01]	5.6e-15	1	1	g137.t1	K02923		g98.t1		g849.t1	GO:0006576(cellular biogenic amine metabolic process)	GO:0043531(ADP binding) GO:0003924(GTPase activity) GO:0017111(nucleoside-triphosphatase activity) GO:0003724(RNA helicase activity) GO:0003723(RNA binding) GO:0016887(ATPase activity) GO:0005524(ATP binding) GO:0005525(GTP binding)		g146.t1	Acyl-CoA synthetase family member 3, mitochondrial	Q3URE1.2 RecName: Full=Acyl-CoA synthetase family member 3, mitochondrial; Flags: Precursor	6e-18	0.24	0.4
g94.t1	ATY61900.1 F-box cyclin	ATY61900.1 F-box cyclin [Cordyceps militaris]	0	0.99	0.99	g139.t1	K00869	2.7.1.36	g99.t1		g6719.t1	GO:0006508(proteolysis)	GO:0016787(hydrolase activity) GO:0008236(serine-type peptidase activity)		g147.t1	Cytochrome P450-DIT2	P21595.2 RecName: Full=Cytochrome P450-DIT2; AltName: Full=Cytochrome P450 56	7e-56	0.29	0.48
g95.t1	XP_006673186.1 hypothetical protein CCM_07983	XP_006673186.1 hypothetical protein CCM_07983 [Cordyceps militaris CM01] EGX89731.1 hypothetical protein CCM_07983 [Cordyceps militaris CM01]	0	0.92	0.92	g141.t1	K05955	2.5.1.58 2.5.1.59	g100.t1		g494.t1	GO:0055114(oxidation-reduction process)	GO:0051287(NAD binding) GO:0016616(oxidoreductase activity, acting on the CH-OH group of donors, NAD or NADP as acceptor)		g148.t1		P32386.2 RecName: Full=ATP-dependent bile acid permease	0	0.33	0.54
g96.t1	ATY61796.1 bZIP transcription factor	ATY61796.1 bZIP transcription factor [Cordyceps militaris]	0	0.99	0.99	g143.t1	K03448		g101.t1		g4888.t1	GO:0006508(proteolysis)	GO:0004185(serine-type carboxypeptidase activity)		g149.t1	Tripeptidyl-peptidase sed1	Q70DX9.1 RecName: Full=Tripeptidyl-peptidase sed1; AltName: Full=Sedolisin-A; Flags: Precursor	1e-160	0.39	0.55
g97.t1	XP_006673183.1 MFS monosaccharide transporter, putative	XP_006673183.1 MFS monosaccharide transporter, putative [Cordyceps militaris CM01] EGX89728.1 MFS monosaccharide transporter, putative [Cordyceps militaris CM01]	0	0.99	1	g144.t1	K10438	1.14.13.63	g102.t1	euNOG13242	g4275.t1		GO:0003712(transcription cofactor activity) GO:0005515(protein binding)	GO:0000124(SAGA complex)	g152.t1	Methyltransferase-like protein 7B	Q6UX53.2 RecName: Full=Methyltransferase-like protein 7B; Flags: Precursor	1e-15	0.27	0.47
g98.t1	ATY62740.1 Six-hairpin glycosidase	ATY62740.1 Six-hairpin glycosidase [Cordyceps militaris]	0	0.97	0.98	g145.t1	K01613	4.1.1.65	g103.t1	KOG1569	g8626.t1	GO:0007186(G-protein coupled receptor signaling pathway)			g153.t1		Q10072.1 RecName: Full=Uncharacterized transporter C3H1.06c	5e-49	0.28	0.49
g99.t1	ATY62739.1 hypothetical protein A9K55_007051	ATY62739.1 hypothetical protein A9K55_007051 [Cordyceps militaris]	1.2e-198	0.91	0.94	g146.t1	K18660	6.2.1.-	g104.t1	KOG1147	g1732.t1	GO:0055085(transmembrane transport)	GO:0022857(transmembrane transporter activity)	GO:0016021(integral to membrane)	g156.t1	N-acetylated-alpha-linked acidic dipeptidase 2	Q9Y3Q0.1 RecName: Full=N-acetylated-alpha-linked acidic dipeptidase 2; AltName: Full=Glutamate carboxypeptidase III; Short=GCPIII; AltName: Full=N-acetylated-alpha-linked acidic dipeptidase II; Short=NAALADase II	2e-67	0.27	0.44
g100.t1	XP_006673181.1 hypothetical protein CCM_07978	XP_006673181.1 hypothetical protein CCM_07978 [Cordyceps militaris CM01] EGX89726.1 hypothetical protein CCM_07978 [Cordyceps militaris CM01]	1.2e-285	0.96	0.97	g147.t1	K00493	1.14.14.1	g105.t1	euNOG10125	g3961.t1	GO:0055085(transmembrane transport)			g159.t1	Extracellular metalloprotease Pa_2_14170	B2AC45.1 RecName: Full=Extracellular metalloprotease Pa_2_14170; Flags: Precursor	3e-11	0.34	0.53
g101.t1	ATY62338.1 Ig domain group 2 domain	ATY62338.1 Ig domain group 2 domain [Cordyceps militaris]	0	0.99	0.99	g148.t1	K05665		g106.t1		g5164.t1		GO:0000062(fatty-acyl-CoA binding)		g161.t1		Q9KBN7.1 RecName: Full=UPF0157 protein BH1888	8e-36	0.5	0.57
g102.t1	XP_006673179.1 C6 transcription factor, putative	XP_006673179.1 C6 transcription factor, putative [Cordyceps militaris CM01] EGX89724.1 C6 transcription factor, putative [Cordyceps militaris CM01]	0	0.98	0.99	g149.t1	K01279	3.4.14.9	g107.t1	euNOG04510	g6823.t1		GO:0008168(methyltransferase activity)		g162.t1		Q9BKR0.2 RecName: Full=N-acetyltransferase 9-like protein	1e-39	0.38	0.54
g103.t1	ATY61482.1 Conserved oligomeric golgi complex subunit 2	ATY61482.1 Conserved oligomeric golgi complex subunit 2 [Cordyceps militaris]	1.1e-175	0.98	0.98	g152.t1	K03183	2.1.1.163 2.1.1.201	g108.t1	euNOG13237	g4929.t1		GO:0016747(transferase activity, transferring acyl groups other than amino-acyl groups) GO:0008080(N-acetyltransferase activity)		g163.t1	Probable methionine--tRNA ligase, mitochondrial	Q9C2H9.1 RecName: Full=Probable methionine--tRNA ligase, mitochondrial; AltName: Full=Methionyl-tRNA synthetase; Short=MetRS	0	0.48	0.63
g104.t1	ATY61483.1 60S ribosomal L1	ATY61483.1 60S ribosomal L1 [Cordyceps militaris]	4.5e-203	0.99	1	g153.t1	K10866	3.6.-.-	g109.t1	KOG3219	g4218.t1	GO:0055085(transmembrane transport)	GO:0022857(transmembrane transporter activity)		g166.t1	Probable beta-glucosidase F	B0Y7Q8.2 RecName: Full=Probable beta-glucosidase F; AltName: Full=Beta-D-glucoside glucohydrolase F; AltName: Full=Cellobiase F; AltName: Full=Gentiobiase F; Flags: Precursor	0	0.59	0.71
g105.t1	XP_006673176.1 glutamyl-tRNA synthetase	XP_006673176.1 glutamyl-tRNA synthetase [Cordyceps militaris CM01] EGX89721.1 glutamyl-tRNA synthetase [Cordyceps militaris CM01]	0	0.99	0.99	g156.t1	K01301	3.4.17.21	g110.t1	KOG2698	g5580.t1			GO:0016021(integral to membrane)	g167.t1	Lipase	O59952.1 RecName: Full=Lipase; AltName: Full=Triacylglycerol lipase; Flags: Precursor	1e-58	0.4	0.58
g106.t1	ATY61477.1 acid phosphatase	ATY61477.1 acid phosphatase [Cordyceps militaris]	3.1e-202	0.92	0.92	g157.t1	K01047	3.1.1.4	g111.t1	KOG1246	g914.t1		GO:0020037(heme binding) GO:0009055(electron carrier activity)		g168.t1	DNA repair protein rhp7	O74999.1 RecName: Full=DNA repair protein rhp7; AltName: Full=RAD7 homolog	4e-38	0.24	0.47
g107.t1	ATY61478.1 C6 finger domain	ATY61478.1 C6 finger domain [Cordyceps militaris]	0	0.95	0.95	g158.t1	K10866	3.6.-.-	g112.t1	KOG1382	g1433.t1	GO:0009058(biosynthetic process)	GO:0003824(catalytic activity)		g169.t1	DNA repair protein RAD16	P31244.1 RecName: Full=DNA repair protein RAD16; AltName: Full=ATP-dependent helicase RAD16	0	0.54	0.72
g108.t1	ATY61479.1 Arsenite resistance	ATY61479.1 Arsenite resistance [Cordyceps militaris]	1.2e-263	0.99	0.99	g161.t1	K00859	2.7.1.24	g113.t1		g6088.t1		GO:0008239(dipeptidyl-peptidase activity) GO:0070009(serine-type aminopeptidase activity) GO:0005515(protein binding)		g170.t1	Ornithine decarboxylase	P27121.1 RecName: Full=Ornithine decarboxylase; Short=ODC	0	0.67	0.8
g109.t1	ATY61472.1 hypothetical protein A9K55_007060	ATY61472.1 hypothetical protein A9K55_007060 [Cordyceps militaris]	5.8e-171	0.99	1	g162.t1	K01874	6.1.1.10	g114.t1		g102.t1	GO:0006355(regulation of transcription, DNA-dependent) GO:0006351(transcription, DNA-dependent)	GO:0008270(zinc ion binding) GO:0000981(sequence-specific DNA binding RNA polymerase II transcription factor activity) GO:0003677(DNA binding)		g171.t1	Mitochondrial presequence protease	Q4IA56.1 RecName: Full=Mitochondrial presequence protease; Flags: Precursor	0	0.8	0.88
g110.t1	XP_006673171.1 transcription initiation factor TFIID subunit beta, putative	XP_006673171.1 transcription initiation factor TFIID subunit beta, putative [Cordyceps militaris CM01] EGX89716.1 transcription initiation factor TFIID subunit beta, putative [Cordyceps militaris CM01]	8.7e-162	0.98	0.98	g163.t1	K01874	6.1.1.10	g117.t1	KOG3005	g6654.t1	GO:0006537(glutamate biosynthetic process) GO:0055114(oxidation-reduction process)	GO:0015930(glutamate synthase activity) GO:0016638(oxidoreductase activity, acting on the CH-NH2 group of donors) GO:0003824(catalytic activity) GO:0018580(nitronate monooxygenase activity) GO:0016491(oxidoreductase activity)		g172.t1		Q6PAM1.1 RecName: Full=Alpha-taxilin	1e-17	0.27	0.49
g111.t1	XP_006673170.1 GTP cyclohydrolase I, putative	XP_006673170.1 GTP cyclohydrolase I, putative [Cordyceps militaris CM01] EGX89715.1 GTP cyclohydrolase I, putative [Cordyceps militaris CM01]	4e-237	0.75	0.76	g164.t1	K14285		g118.t1	KOG2636	g1200.t1	GO:0034258(nicotinamide riboside transport)	GO:0034257(nicotinamide riboside transporter activity)	GO:0016020(membrane)	g175.t1	CAAX prenyl protease 1	P47154.1 RecName: Full=CAAX prenyl protease 1; AltName: Full=A-factor-converting enzyme; AltName: Full=Prenyl protein-specific endoprotease 1; Short=PPSEP 1	9e-133	0.46	0.65
g112.t1	ATY62805.1 PHD transcription factor (Rum1)	ATY62805.1 PHD transcription factor (Rum1) [Cordyceps militaris]	0	0.95	0.96	g166.t1	K01188	3.2.1.21	g119.t1	euNOG06125	g587.t1	GO:0008592(regulation of Toll signaling pathway) GO:0006355(regulation of transcription, DNA-dependent) GO:0006352(DNA-dependent transcription, initiation) GO:0000209(protein polyubiquitination)	GO:0003700(sequence-specific DNA binding transcription factor activity) GO:0016987(sigma factor activity) GO:0003677(DNA binding) GO:0046872(metal ion binding)		g176.t1		Q12496.1 RecName: Full=Uncharacterized protein YOL098C	8e-160	0.31	0.52
g113.t1	ATY62807.1 histidine acid	ATY62807.1 histidine acid [Cordyceps militaris]	0	0.99	0.99	g167.t1	K01046	3.1.1.3	g120.t1		g8270.t1	GO:0090266(regulation of mitotic cell cycle spindle assembly checkpoint) GO:0006355(regulation of transcription, DNA-dependent)	GO:0008134(transcription factor binding) GO:0003677(DNA binding)	GO:0005730(nucleolus) GO:0005680(anaphase-promoting complex)	g177.t1		Q4V8C2.3 RecName: Full=Centromere/kinetochore protein zw10 homolog	4e-08	0.23	0.43
g114.t1	XP_006673167.1 Hydrophobin	XP_006673167.1 Hydrophobin [Cordyceps militaris CM01] ATY62804.1 fungal hydrophobin [Cordyceps militaris] EGX89712.1 Hydrophobin [Cordyceps militaris CM01]	6.6e-70	1	1	g168.t1	K15082		g121.t1	KOG2533	g3313.t1	GO:0055085(transmembrane transport)	GO:0022857(transmembrane transporter activity)		g179.t1	1-phosphatidylinositol 4,5-bisphosphate phosphodiesterase 1	P40977.1 RecName: Full=1-phosphatidylinositol 4,5-bisphosphate phosphodiesterase 1; AltName: Full=Phospholipase C-1; Short=PLC-1	3e-82	0.38	0.55
g115.t1	XP_006673165.1 hypothetical protein CCM_07962	XP_006673165.1 hypothetical protein CCM_07962 [Cordyceps militaris CM01] EGX89710.1 hypothetical protein CCM_07962 [Cordyceps militaris CM01]	1.5e-112	0.89	0.93	g169.t1	K15083		g122.t1	KOG0328	g5267.t1	GO:0007030(Golgi organization)	GO:0015078(hydrogen ion transmembrane transporter activity)	GO:0033179(proton-transporting V-type ATPase, V0 domain)	g180.t1	Palmitoyltransferase PFA3	Q4IA62.1 RecName: Full=Palmitoyltransferase PFA3; AltName: Full=Protein fatty acyltransferase 3	2e-160	0.49	0.6
g116.t1	XP_006673164.1 hypothetical protein CCM_07961	XP_006673164.1 hypothetical protein CCM_07961 [Cordyceps militaris CM01] EGX89709.1 hypothetical protein CCM_07961 [Cordyceps militaris CM01]	1.5e-168	0.96	0.98	g170.t1	K01581	4.1.1.17	g123.t1		g2362.t1	GO:0009058(biosynthetic process)	GO:0016772(transferase activity, transferring phosphorus-containing groups) GO:0016779(nucleotidyltransferase activity)		g181.t1	Serine/threonine-protein phosphatase 2A 56 kDa regulatory subunit delta isoform	Q28653.1 RecName: Full=Serine/threonine-protein phosphatase 2A 56 kDa regulatory subunit delta isoform; AltName: Full=PP2A B subunit isoform B'-delta; AltName: Full=PP2A B subunit isoform B'-gamma; AltName: Full=PP2A B subunit isoform B56-delta; AltName: Full=PP2A B subunit isoform PR61-delta; AltName: Full=PP2A B subunit isoform R5-delta	0	0.65	0.81
g117.t1	XP_006673163.1 hypothetical protein CCM_07960	XP_006673163.1 hypothetical protein CCM_07960 [Cordyceps militaris CM01] EGX89708.1 hypothetical protein CCM_07960 [Cordyceps militaris CM01]	1.1e-152	0.93	0.95	g171.t1	K06972		g124.t1	euNOG14111	g3810.t1	GO:0055114(oxidation-reduction process)	GO:0004506(squalene monooxygenase activity) GO:0050660(flavin adenine dinucleotide binding) GO:0071949(FAD binding) GO:0016491(oxidoreductase activity)	GO:0016021(integral to membrane)	g182.t1	Calcium homeostasis endoplasmic reticulum protein	Q8IWX8.3 RecName: Full=Calcium homeostasis endoplasmic reticulum protein; AltName: Full=ERPROT 213-21; AltName: Full=SR-related CTD-associated factor 6	2e-10	0.27	0.41
g118.t1	XP_006673162.1 GIY-YIG catalytic domain containing protein	XP_006673162.1 GIY-YIG catalytic domain containing protein [Cordyceps militaris CM01] EGX89707.1 GIY-YIG catalytic domain containing protein [Cordyceps militaris CM01]	1e-218	0.99	0.99	g172.t1	K06013	3.4.24.84	g125.t1		g9336.t1	GO:0006438(valyl-tRNA aminoacylation) GO:0006418(tRNA aminoacylation for protein translation)	GO:0004812(aminoacyl-tRNA ligase activity) GO:0000166(nucleotide binding) GO:0002161(aminoacyl-tRNA editing activity) GO:0004832(valine-tRNA ligase activity) GO:0005524(ATP binding)	GO:0005737(cytoplasm)	g184.t1		O14306.2 RecName: Full=Probable inositol polyphosphate 5-phosphatase C9G1.10c	1e-165	0.39	0.58
g119.t1	ATY62809.1 splicing factor 3a subunit	ATY62809.1 splicing factor 3a subunit [Cordyceps militaris]	0	0.99	1	g175.t1	K06013	3.4.24.84	g126.t1		g8963.t1		GO:0005509(calcium ion binding) GO:0004668(protein-arginine deiminase activity)	GO:0005737(cytoplasm)	g186.t1		Q7Z9I4.1 RecName: Full=Uncharacterized oxidoreductase C663.06c	3e-16	0.3	0.46
g120.t1	XP_006673160.1 amidohydrolase	XP_006673160.1 amidohydrolase [Cordyceps militaris CM01] EGX89705.1 amidohydrolase [Cordyceps militaris CM01]	0	0.98	0.99	g176.t1	K06972		g127.t1	KOG0204	g5170.t1	GO:0006260(DNA replication) GO:0006281(DNA repair)	GO:0003678(DNA helicase activity) GO:0003697(single-stranded DNA binding) GO:0005524(ATP binding)		g187.t1	Phosphatidylinositol transfer protein PDR16	P53860.1 RecName: Full=Phosphatidylinositol transfer protein PDR16; Short=PITP; AltName: Full=Pleiotropic drug resistance protein 16; AltName: Full=SEC14 homolog 3	2e-66	0.4	0.52
g121.t1	XP_006673159.1 hypothetical protein CCM_07956	XP_006673159.1 hypothetical protein CCM_07956 [Cordyceps militaris CM01] EGX89704.1 hypothetical protein CCM_07956 [Cordyceps militaris CM01]	1.3e-205	0.97	0.98	g177.t1	K11578		g128.t1	KOG2743	g7733.t1	GO:0055114(oxidation-reduction process)	GO:0005506(iron ion binding) GO:0016705(oxidoreductase activity, acting on paired donors, with incorporation or reduction of molecular oxygen) GO:0020037(heme binding)		g188.t1	Cyanide hydratase	P32964.1 RecName: Full=Cyanide hydratase; AltName: Full=Formamide hydrolyase	4e-133	0.53	0.66
g122.t1	ATY62811.1 vitamin H	ATY62811.1 vitamin H [Cordyceps militaris]	0	0.99	0.99	g179.t1	K05857	3.1.4.11	g129.t1	KOG2262	g9728.t1	GO:0055114(oxidation-reduction process)	GO:0050660(flavin adenine dinucleotide binding) GO:0016491(oxidoreductase activity)		g190.t1	Tripeptidyl-peptidase SED1	C5FHK0.1 RecName: Full=Tripeptidyl-peptidase SED1; AltName: Full=Sedolisin-A; Flags: Precursor	7e-154	0.4	0.57
g123.t1	XP_006673157.1 eukaryotic initiation factor 4A-12	XP_006673157.1 eukaryotic initiation factor 4A-12 [Cordyceps militaris CM01] EGX89702.1 eukaryotic initiation factor 4A-12 [Cordyceps militaris CM01]	8.1e-278	0.99	0.99	g180.t1	K15202		g130.t1	euNOG04377	g338.t1	GO:0006355(regulation of transcription, DNA-dependent) GO:0006338(chromatin remodeling) GO:0043486(histone exchange)	GO:0005515(protein binding)	GO:0005634(nucleus)	g192.t1		Q5UQ83.1 RecName: Full=Putative alpha/beta hydrolase R526	4e-08	0.25	0.46
g124.t1	ATY62812.1 hypothetical protein A9K55_007073	ATY62812.1 hypothetical protein A9K55_007073 [Cordyceps militaris]	7.6e-127	0.92	0.93	g181.t1	K11584		g131.t1	KOG1239	g5244.t1	GO:0031145(anaphase-promoting complex-dependent proteasomal ubiquitin-dependent protein catabolic process)	GO:0008270(zinc ion binding) GO:0046872(metal ion binding)	GO:0005680(anaphase-promoting complex)	g193.t1		Q00719.1 RecName: Full=O-methyltransferase MdmC	4e-15	0.36	0.55
g125.t1	ATY61565.1 CFEM domain-containing	ATY61565.1 CFEM domain-containing [Cordyceps militaris]	9.3e-240	0.79	0.79	g182.t1	K12841		g132.t1		g2230.t1		GO:0005524(ATP binding) GO:0003676(nucleic acid binding) GO:0004386(helicase activity)		g194.t1	probable leucine aminopeptidase 2	Q2ULM2.1 RecName: Full=probable leucine aminopeptidase 2; AltName: Full=Aminopeptidase II; AltName: Full=Leucyl aminopeptidase 2; Short=LAP2; Flags: Precursor	3e-61	0.34	0.5
g126.t1	ATY62815.1 C6 zinc finger domain-containing	ATY62815.1 C6 zinc finger domain-containing [Cordyceps militaris]	1.3e-170	0.99	0.99	g184.t1	K01099	3.1.3.36	g133.t1	euNOG13143	g3613.t1	GO:0006355(regulation of transcription, DNA-dependent)	GO:0003700(sequence-specific DNA binding transcription factor activity) GO:0043565(sequence-specific DNA binding)		g195.t1	Hybrid signal transduction histidine kinase K	Q86CZ2.1 RecName: Full=Hybrid signal transduction histidine kinase K; AltName: Full=Protein sombrero	8e-39	0.28	0.45
g127.t1	ATY62815.1 C6 zinc finger domain-containing	ATY62815.1 C6 zinc finger domain-containing [Cordyceps militaris]	2.6e-174	1	1	g186.t1	K00100	1.1.1.-	g135.t1		g8432.t1		GO:0008137(NADH dehydrogenase (ubiquinone) activity)	GO:0005739(mitochondrion)	g196.t1	Two-component system protein B	Q9P4U6.2 RecName: Full=Two-component system protein B; AltName: Full=Protein NHK1; AltName: Full=SLN1 homolog; Flags: Precursor	0	0.44	0.59
g128.t1	ATY61566.1 plasma membrane calcium-transporting ATPase 2	ATY61566.1 plasma membrane calcium-transporting ATPase 2 [Cordyceps militaris]	0	0.99	0.99	g187.t1	K01101	3.1.3.41	g136.t1	KOG3499	g4639.t1		GO:0004842(ubiquitin-protein ligase activity) GO:0005515(protein binding)		g197.t1	6-hydroxy-D-nicotine oxidase	P08159.2 RecName: Full=6-hydroxy-D-nicotine oxidase; Short=6-HDNO	3e-11	0.28	0.49
g129.t1	ATY62813.1 metal chaperone	ATY62813.1 metal chaperone [Cordyceps militaris]	0	0.94	0.94	g188.t1	K10675	4.2.1.66	g137.t1		g8910.t1	GO:0055085(transmembrane transport)	GO:0015297(antiporter activity) GO:0042910(xenobiotic transporter activity)	GO:0016020(membrane)	g198.t1	Spermidine N(1)-acetyltransferase	P0A952.2 RecName: Full=Spermidine N(1)-acetyltransferase; AltName: Full=Diamine acetyltransferase; AltName: Full=SAT P0A951.2 RecName: Full=Spermidine N(1)-acetyltransferase; AltName: Full=Diamine acetyltransferase; AltName: Full=SAT	4e-07	0.27	0.49
g130.t1	XP_006673150.1 small oligopeptide transporter, OPT family	XP_006673150.1 small oligopeptide transporter, OPT family [Cordyceps militaris CM01] EGX89695.1 small oligopeptide transporter, OPT family [Cordyceps militaris CM01]	0	1	1	g190.t1	K01279	3.4.14.9	g138.t1	KOG1511	g3971.t1	GO:0006281(DNA repair) GO:0006357(regulation of transcription from RNA polymerase II promoter)	GO:0004518(nuclease activity) GO:0003712(transcription cofactor activity) GO:0003677(DNA binding)	GO:0016592(mediator complex)	g199.t1	Cyanovirin-N homolog	Q7S6U4.2 RecName: Full=Cyanovirin-N homolog; Short=CV-N homolog	2e-19	0.42	0.64
g131.t1	ATY62814.1 Uracil catabolism 4	ATY62814.1 Uracil catabolism 4 [Cordyceps militaris]	0	0.96	0.96	g192.t1	K14778	3.6.4.13	g139.t1	KOG0530	g4617.t1		GO:0016491(oxidoreductase activity)		g205.t1		Q10144.1 RecName: Full=Uncharacterized transcriptional regulatory protein C3H8.08c	5e-06	0.36	0.56
g132.t1	ATY61563.1 mitochondrial export translocase	ATY61563.1 mitochondrial export translocase [Cordyceps militaris]	0	0.96	0.97	g193.t1	K00588	2.1.1.104	g141.t1	KOG2533	g7891.t1	GO:0055114(oxidation-reduction process) GO:0009308(amine metabolic process)	GO:0048038(quinone binding) GO:0005507(copper ion binding) GO:0008131(primary amine oxidase activity)		g208.t1	Putative protein disulfide-isomerase DDB_G0275025	Q869Z0.1 RecName: Full=Putative protein disulfide-isomerase DDB_G0275025; Flags: Precursor	1e-48	0.29	0.47
g133.t1	ATY61564.1 NAD(P)-binding domain	ATY61564.1 NAD(P)-binding domain [Cordyceps militaris]	0	0.84	0.86	g194.t1	K01264	3.4.11.15	g143.t1	KOG0156	g9745.t1	GO:0043087(regulation of GTPase activity)	GO:0005515(protein binding)		g209.t1	Exosome complex component ski6	O42872.1 RecName: Full=Exosome complex component ski6; AltName: Full=Ribosomal RNA-processing protein 41	2e-53	0.38	0.59
g134.t1	XP_006673145.1 hypothetical protein CCM_07942	XP_006673145.1 hypothetical protein CCM_07942 [Cordyceps militaris CM01] EGX89690.1 hypothetical protein CCM_07942 [Cordyceps militaris CM01]	2.1e-178	0.98	0.99	g195.t1	K07679	2.7.13.3	g144.t1	KOG2419	g5907.t1	GO:0006355(regulation of transcription, DNA-dependent)	GO:0003700(sequence-specific DNA binding transcription factor activity) GO:0043565(sequence-specific DNA binding)		g210.t1	Alcohol dehydrogenase	P12311.2 RecName: Full=Alcohol dehydrogenase; AltName: Full=ADH-T	6e-62	0.38	0.54
g135.t1	ATY63243.1 hypothetical protein A9K55_007083	ATY63243.1 hypothetical protein A9K55_007083 [Cordyceps militaris]	9.9e-168	0.92	0.94	g196.t1	K11231	2.7.13.3	g145.t1	KOG1176	g7389.t1	GO:0007186(G-protein coupled receptor signaling pathway) GO:0055085(transmembrane transport)	GO:0042626(ATPase activity, coupled to transmembrane movement of substances) GO:0031683(G-protein beta/gamma-subunit complex binding) GO:0016887(ATPase activity) GO:0016301(kinase activity) GO:0003924(GTPase activity) GO:0000166(nucleotide binding) GO:0019001(guanyl nucleotide binding) GO:0003724(RNA helicase activity) GO:0003723(RNA binding) GO:0003676(nucleic acid binding) GO:0003677(DNA bindin…	GO:0016021(integral to membrane)	g211.t1	Uncharacterized protein RSN1	Q03516.1 RecName: Full=Uncharacterized protein RSN1; AltName: Full=Rescuer of SRO7 at high Nacl protein 1	4e-98	0.28	0.47
g136.t1	ATY63242.1 kinase-like domain	ATY63242.1 kinase-like domain [Cordyceps militaris]	0	0.99	0.99	g197.t1	K00540	1.-.-.-	g146.t1	KOG0157	g6303.t1	GO:0006355(regulation of transcription, DNA-dependent)	GO:0003677(DNA binding)		g212.t1	Probable 4-hydroxy-2-oxoglutarate aldolase, mitochondrial	Q5BD77.1 RecName: Full=Probable 4-hydroxy-2-oxoglutarate aldolase, mitochondrial; AltName: Full=Dihydrodipicolinate synthase-like; Short=DHDPS-like protein; AltName: Full=Probable 2-keto-4-hydroxyglutarate aldolase; Short=Probable KHG-aldolase	1e-79	0.47	0.64
g137.t1	ATY63241.1 ribosomal L38e	ATY63241.1 ribosomal L38e [Cordyceps militaris]	2.3e-68	0.96	0.98	g198.t1	K00680	2.3.1.-	g147.t1	KOG0054	g6643.t1	GO:0006412(translation)	GO:0003735(structural constituent of ribosome)	GO:0005840(ribosome)	g213.t1		P53134.1 RecName: Full=Putative oligopeptide transporter YGL114W	4e-30	0.24	0.41
g138.t1	XP_006673141.1 hypothetical protein CCM_07938	XP_006673141.1 hypothetical protein CCM_07938 [Cordyceps militaris CM01] ATY63248.1 hypothetical protein A9K55_007086 [Cordyceps militaris] EGX89686.1 hypothetical protein CCM_07938 [Cordyceps militaris CM01]	3.5e-166	0.98	0.99	g200.t1	K00472	1.14.11.2	g148.t1		g9632.t1	GO:0006099(tricarboxylic acid cycle) GO:0055114(oxidation-reduction process)	GO:0008924(malate dehydrogenase (quinone) activity) GO:0050661(NADP binding) GO:0050660(flavin adenine dinucleotide binding) GO:0004499(N,N-dimethylaniline monooxygenase activity) GO:0016491(oxidoreductase activity)		g214.t1	L-xylulose reductase	Q8NK50.1 RecName: Full=L-xylulose reductase; Short=XR	2e-158	0.79	0.89
g139.t1	XP_006673140.1 mevalonate kinase	XP_006673140.1 mevalonate kinase [Cordyceps militaris CM01] EGX89685.1 mevalonate kinase [Cordyceps militaris CM01]	0	1	1	g205.t1	K15385		g149.t1		g8200.t1		GO:0005515(protein binding)		g215.t1	Anaphase-promoting complex subunit 13	O74358.1 RecName: Full=Anaphase-promoting complex subunit 13; AltName: Full=20S cyclosome/APC complex protein apc13	1e-08	0.34	0.54
g140.t1	XP_006673139.1 hypothetical protein CCM_07936	XP_006673139.1 hypothetical protein CCM_07936 [Cordyceps militaris CM01] EGX89684.1 hypothetical protein CCM_07936 [Cordyceps militaris CM01]	1.9e-210	0.99	1	g207.t1	K09964		g152.t1		g9485.t1	GO:0030001(metal ion transport) GO:0055085(transmembrane transport) GO:0006397(mRNA processing)	GO:0022857(transmembrane transporter activity) GO:0046873(metal ion transmembrane transporter activity)	GO:0016020(membrane) GO:0005886(plasma membrane) GO:0000445(THO complex part of transcription export complex)	g216.t1	Transport protein particle subunit trs31	Q9P7N9.1 RecName: Full=Transport protein particle subunit trs31; Short=TRAPP subunit trs31	3e-51	0.44	0.67
g141.t1	XP_006673138.1 protein farnesyltransferase	XP_006673138.1 protein farnesyltransferase [Cordyceps militaris CM01] EGX89683.1 protein farnesyltransferase [Cordyceps militaris CM01]	0	0.93	0.93	g208.t1	K09584	5.3.4.1	g153.t1		g4340.t1	GO:0008608(attachment of spindle microtubules to kinetochore)		GO:0042729(DASH complex) GO:0005876(spindle microtubule)	g220.t1	Tannase	P78581.1 RecName: Full=Tannase; Contains: RecName: Full=Tannase 33 kDa subunit; Contains: RecName: Full=Tannase 30 kDa subunit; Flags: Precursor	6e-42	0.26	0.41
g143.t1	ATY63245.1 major facilitator superfamily transporter	ATY63245.1 major facilitator superfamily transporter [Cordyceps militaris]	0	0.99	1	g209.t1	K11600		g154.t1	euNOG19050	g9595.t1	GO:0009446(putrescine biosynthetic process)	GO:0004668(protein-arginine deiminase activity)		g221.t1		Q7LL04.2 RecName: Full=UPF0676 protein C1494.01	1e-20	0.28	0.46
g144.t1	ATY63239.1 Cytochrome P450	ATY63239.1 Cytochrome P450 [Cordyceps militaris]	0	0.99	0.99	g210.t1	K13953	1.1.1.1	g155.t1	KOG2195	g9218.t1	GO:0055114(oxidation-reduction process)	GO:0051287(NAD binding)		g222.t1	PKHD-type hydroxylase ofd1	Q11120.1 RecName: Full=PKHD-type hydroxylase ofd1; AltName: Full=2-oxoglutarate and Fe(II) dioxygenase domain-containing protein 1	1e-130	0.4	0.53
g145.t1	ATY63238.1 phosphatidylserine decarboxylase family	ATY63238.1 phosphatidylserine decarboxylase family [Cordyceps militaris]	0	0.97	0.98	g211.t1	K13431		g156.t1		g4867.t1	GO:0055085(transmembrane transport)			g224.t1		O43024.1 RecName: Full=CUE domain-containing protein C354.10	3e-10	0.25	0.4
g146.t1	ATY62010.1 AMP-dependent synthetase ligase	ATY62010.1 AMP-dependent synthetase ligase [Cordyceps militaris]	0	0.94	0.95	g212.t1	K18339	4.1.2.53	g157.t1		g1362.t1		GO:0017056(structural constituent of nuclear pore)	GO:0005643(nuclear pore)	g226.t1	Probable rhamnogalacturonate lyase C	Q5B5P1.1 RecName: Full=Probable rhamnogalacturonate lyase C; Flags: Precursor	4e-38	0.35	0.46
g147.t1	XP_006673132.1 P450 family sporulation-specific N-formyltyrosine oxidase Dit2	XP_006673132.1 P450 family sporulation-specific N-formyltyrosine oxidase Dit2 [Cordyceps militaris CM01] EGX89677.1 P450 family sporulation-specific N-formyltyrosine oxidase Dit2 [Cordyceps militaris CM01]	0	1	1	g214.t1	K17742	1.1.1.289	g158.t1		g3944.t1	GO:0006468(protein phosphorylation)	GO:0005524(ATP binding) GO:0004672(protein kinase activity)		g229.t1	DnaJ homolog subfamily B member 3	O35723.1 RecName: Full=DnaJ homolog subfamily B member 3; Short=DnaJ protein homolog 3; AltName: Full=Heat shock protein J3; Short=HSJ-3; AltName: Full=MSJ-1	2e-11	0.5	0.7
g148.t1	ATY62012.1 ABC bile acid	ATY62012.1 ABC bile acid [Cordyceps militaris]	0	0.98	0.99	g216.t1	K08900		g159.t1		g1818.t1	GO:0006265(DNA topological change)	GO:0000287(magnesium ion binding) GO:0003917(DNA topoisomerase type I activity) GO:0050532(2-phosphosulfolactate phosphatase activity) GO:0003676(nucleic acid binding) GO:0003677(DNA binding) GO:0005524(ATP binding)		g232.t1	Sterol O-acyltransferase 2	P84285.1 RecName: Full=Sterol O-acyltransferase 2; AltName: Full=ASAT; AltName: Full=Sterol-ester synthase	2e-72	0.3	0.5
g149.t1	ATY62013.1 alkaline serine protease	ATY62013.1 alkaline serine protease [Cordyceps militaris]	0	0.96	0.96	g220.t1	K09252	3.1.1.73	g160.t1	euNOG13442	g3402.t1	GO:0006357(regulation of transcription from RNA polymerase II promoter)	GO:0003712(transcription cofactor activity)	GO:0016592(mediator complex)	g233.t1	Heat shock protein 90 homolog	O43109.1 RecName: Full=Heat shock protein 90 homolog; AltName: Full=Suppressor of vegetative incompatibility MOD-E	0	0.87	0.93
g152.t1	ATY62014.1 Methyltransferase type 11	ATY62014.1 Methyltransferase type 11 [Cordyceps militaris]	3e-192	1	1	g221.t1	K04125	1.14.11.13	g161.t1	KOG4135	g5115.t1		GO:0005096(GTPase activator activity)		g234.t1		Q9UTQ4.1 RecName: Full=Uncharacterized protein C1071.11	2e-07	0.35	0.52
g153.t1	XP_006673128.1 efflux pump antibiotic resistance protein, putative	XP_006673128.1 efflux pump antibiotic resistance protein, putative [Cordyceps militaris CM01] EGX89673.1 efflux pump antibiotic resistance protein, putative [Cordyceps militaris CM01]	0	0.99	0.99	g222.t1	K05291		g162.t1	KOG0436	g4402.t1	GO:0006355(regulation of transcription, DNA-dependent)	GO:0003677(DNA binding)		g237.t1		Q9C0U7.1 RecName: Full=Vacuolar protein sorting-associated protein vps5	3e-76	0.4	0.56
g154.t1	GES59668.1 hypothetical protein ATETN484_0003089400	GES59668.1 hypothetical protein ATETN484_0003089400 [Aspergillus terreus] GFF14880.1 hypothetical protein ATEIFO6365_0003094800 [Aspergillus terreus]	3.1e-144	0.53	0.64	g225.t1	K02951		g163.t1	euNOG13241	g356.t1			GO:0016021(integral to membrane) GO:0016020(membrane)	g238.t1	Transcription initiation factor TFIID subunit 5	O13282.1 RecName: Full=Transcription initiation factor TFIID subunit 5; AltName: Full=Transcription initiation factor TFIID 72 kDa subunit; Short=TAFII-72	1e-127	0.34	0.52
g155.t1	ATY62008.1 Taurine catabolism dioxygenase	ATY62008.1 Taurine catabolism dioxygenase [Cordyceps militaris]	2.5e-233	0.98	0.99	g226.t1	K15053		g164.t1	euNOG04386	g4166.t1	GO:0005975(carbohydrate metabolic process)	GO:0008061(chitin binding)	GO:0016021(integral to membrane)	g240.t1		P53584.1 RecName: Full=Protein YTP1	2e-70	0.42	0.6
g156.t1	XP_006673124.1 glutamate carboxypeptidase	XP_006673124.1 glutamate carboxypeptidase [Cordyceps militaris CM01] EGX89669.1 glutamate carboxypeptidase [Cordyceps militaris CM01]	0	0.99	0.99	g229.t1	K03686		g166.t1	KOG4569	g8633.t1	GO:0055114(oxidation-reduction process)	GO:0016491(oxidoreductase activity)		g244.t1	Siderophore iron transporter mirB	Q870L2.1 RecName: Full=Siderophore iron transporter mirB; AltName: Full=Major facilitator iron-regulated transporter B; AltName: Full=Triacetylfusarinine C permease	4e-138	0.37	0.59
g157.t1	ATY62366.1 Phospholipase A2	ATY62366.1 Phospholipase A2 [Cordyceps militaris]	5.9e-303	0.84	0.85	g231.t1	K10295		g167.t1	KOG1947	g4380.t1	GO:0006414(translational elongation) GO:0006749(glutathione metabolic process)	GO:0003746(translation elongation factor activity) GO:0005515(protein binding)		g245.t1		B5FXE5.1 RecName: Full=Apoptosis-inducing factor 2	9e-11	0.25	0.41
g158.t1	XP_006673121.1 MFS drug efflux transporter, putative	XP_006673121.1 MFS drug efflux transporter, putative [Cordyceps militaris CM01] EGX89666.1 MFS drug efflux transporter, putative [Cordyceps militaris CM01]	2.5e-135	0.98	0.98	g232.t1	K00637	2.3.1.26	g168.t1	KOG1002	g6152.t1	GO:0055114(oxidation-reduction process)	GO:0071949(FAD binding) GO:0016491(oxidoreductase activity)		g246.t1	Flavin-containing monooxygenase YUCCA6	Q8VZ59.1 RecName: Full=Flavin-containing monooxygenase YUCCA6; AltName: Full=Protein HYPERTALL1	6e-29	0.29	0.47
g159.t1	XP_006673120.1 metalloprotease 1	XP_006673120.1 metalloprotease 1 [Cordyceps militaris CM01] EGX89665.1 metalloprotease 1 [Cordyceps militaris CM01]	4.1e-218	0.85	0.87	g233.t1	K04079		g169.t1	KOG0622	g9651.t1	GO:0005976(polysaccharide metabolic process) GO:0006355(regulation of transcription, DNA-dependent) GO:0006096(glycolysis) GO:0055114(oxidation-reduction process) GO:0006094(gluconeogenesis)	GO:0016779(nucleotidyltransferase activity) GO:0010309(acireductone dioxygenase [iron(II)-requiring] activity) GO:0004347(glucose-6-phosphate isomerase activity)	GO:0005737(cytoplasm)	g247.t1	Myricetin O-methyltransferase	Q8GSN1.1 RecName: Full=Myricetin O-methyltransferase; AltName: Full=CrOMT2; AltName: Full=Flavonoid O-methyltransferase	3e-17	0.35	0.5
g160.t1	XP_006673119.1 hypothetical protein CCM_07916	XP_006673119.1 hypothetical protein CCM_07916 [Cordyceps militaris CM01] EGX89664.1 hypothetical protein CCM_07916 [Cordyceps militaris CM01]	2.2e-98	0.88	0.91	g237.t1	K17917		g170.t1	KOG2019	g3520.t1	GO:0043386(mycotoxin biosynthetic process)			g248.t1		Q08902.1 RecName: Full=Drug resistance protein YOR378W	3e-56	0.3	0.47
g161.t1	XP_006673118.1 GrpB domain protein	XP_006673118.1 GrpB domain protein [Cordyceps militaris CM01] EGX89663.1 GrpB domain protein [Cordyceps militaris CM01]	4.2e-157	0.99	1	g238.t1	K03130		g171.t1	KOG1850	g5347.t1	GO:0006418(tRNA aminoacylation for protein translation)	GO:0004812(aminoacyl-tRNA ligase activity) GO:0005524(ATP binding) GO:0000166(nucleotide binding)		g249.t1	Elongator complex protein 5	P38874.1 RecName: Full=Elongator complex protein 5; AltName: Full=Gamma-toxin target 5; AltName: Full=HAT-associated protein 2; AltName: Full=Protein IKI1	8e-12	0.25	0.45
g162.t1	XP_006673117.1 Acyl-CoA N-acyltransferase	XP_006673117.1 Acyl-CoA N-acyltransferase [Cordyceps militaris CM01] EGX89662.1 Acyl-CoA N-acyltransferase [Cordyceps militaris CM01]	4.3e-156	0.96	0.97	g244.t1	K08197		g172.t1	KOG2719	g952.t1	GO:0055085(transmembrane transport)	GO:0022857(transmembrane transporter activity)		g250.t1		Q9Y7L0.2 RecName: Full=Protein transport protein sec22	3e-87	0.57	0.74
g163.t1	XP_006673116.1 methionyl-tRNA synthetase, putative	XP_006673116.1 methionyl-tRNA synthetase, putative [Cordyceps militaris CM01] EGX89661.1 methionyl-tRNA synthetase, putative [Cordyceps militaris CM01]	0	0.99	0.99	g245.t1	K00540		g175.t1	KOG0961	g5464.t1	GO:0055114(oxidation-reduction process)	GO:0016491(oxidoreductase activity)		g252.t1		Q6DEL2.1 RecName: Full=Cleft lip and palate transmembrane protein 1 homolog	9e-105	0.35	0.55
g164.t1	XP_006673115.1 Nuclear transport factor 2	XP_006673115.1 Nuclear transport factor 2 [Cordyceps militaris CM01] EGX89660.1 Nuclear transport factor 2 [Cordyceps militaris CM01]	3.6e-120	1	1	g246.t1	K07222		g176.t1	KOG2163	g8508.t1		GO:0003676(nucleic acid binding)		g253.t1		P47044.1 RecName: Full=LOG family protein YJL055W	2e-47	0.41	0.55
g166.t1	XP_006673113.1 beta-glucosidase 2 precursor	XP_006673113.1 beta-glucosidase 2 precursor [Cordyceps militaris CM01] EGX89658.1 beta-glucosidase 2 precursor [Cordyceps militaris CM01]	0	0.97	0.97	g247.t1	K18280	2.1.1.293	g177.t1	KOG0169	g2940.t1	GO:0006465(signal peptide processing)		GO:0005787(signal peptidase complex) GO:0016021(integral to membrane)	g254.t1		O14250.1 RecName: Full=Probable proteasome subunit alpha type-6	2e-73	0.47	0.66
g167.t1	XP_006673112.1 lipase precursor	XP_006673112.1 lipase precursor [Cordyceps militaris CM01] EGX89657.1 lipase precursor [Cordyceps militaris CM01]	2e-237	0.99	0.99	g248.t1	K08165		g179.t1	KOG2473	g1351.t1		GO:0004386(helicase activity) GO:0003724(RNA helicase activity) GO:0003723(RNA binding) GO:0016887(ATPase activity) GO:0003682(chromatin binding) GO:0005524(ATP binding)		g255.t1	Phosphoserine aminotransferase	P33330.1 RecName: Full=Phosphoserine aminotransferase; Short=PSAT; AltName: Full=Phosphohydroxythreonine aminotransferase	3e-105	0.44	0.6
g168.t1	ATY63590.1 DNA repair Rad7	ATY63590.1 DNA repair Rad7 [Cordyceps militaris]	0	0.93	0.94	g249.t1	K11376		g180.t1	KOG2085	g1439.t1		GO:0005515(protein binding)		g256.t1	tRNA modification GTPase MSS1, mitochondrial	P32559.2 RecName: Full=tRNA modification GTPase MSS1, mitochondrial; Flags: Precursor	8e-75	0.34	0.53
g169.t1	ATY63589.1 DNA repair RAD16	ATY63589.1 DNA repair RAD16 [Cordyceps militaris]	0	0.99	1	g250.t1	K08517		g181.t1	euNOG12134	g9097.t1	GO:0055085(transmembrane transport)	GO:0022857(transmembrane transporter activity) GO:0003677(DNA binding)	GO:0005886(plasma membrane)	g257.t1	Thioredoxin-like protein	Q8TFM8.1 RecName: Full=Thioredoxin-like protein; AltName: Allergen=Fus c 2	3e-42	0.56	0.7
g170.t1	XP_006673109.1 ornithine decarboxylase	XP_006673109.1 ornithine decarboxylase [Cordyceps militaris CM01] ATY63584.1 ornithine decarboxylase [Cordyceps militaris] EGX89654.1 ornithine decarboxylase [Cordyceps militaris CM01]	0	1	1	g253.t1	K06966		g182.t1	euNOG12133	g4794.t1	GO:0006367(transcription initiation from RNA polymerase II promoter)	GO:0003924(GTPase activity) GO:0005525(GTP binding)	GO:0005672(transcription factor TFIIA complex)	g258.t1	Protein flp	Q6G6M9.1 RecName: Full=Protein flp; AltName: Full=FmtA-like protein	2e-11	0.24	0.43
g171.t1	XP_006673107.1 mitochondrial presequence protease	XP_006673107.1 mitochondrial presequence protease [Cordyceps militaris CM01] EGX89652.1 mitochondrial presequence protease [Cordyceps militaris CM01]	0	0.99	0.99	g254.t1	K02725	3.4.25.1	g183.t1	KOG0565	g9288.t1	GO:0006397(mRNA processing)	GO:0003723(RNA binding)	GO:0005737(cytoplasm) GO:0005634(nucleus)	g260.t1	Probable mannosyl-oligosaccharide glucosidase	O14255.1 RecName: Full=Probable mannosyl-oligosaccharide glucosidase; AltName: Full=Processing A-glucosidase I	0	0.41	0.59
g172.t1	XP_006673106.1 alpha-taxilin, putative	XP_006673106.1 alpha-taxilin, putative [Cordyceps militaris CM01] EGX89651.1 alpha-taxilin, putative [Cordyceps militaris CM01]	5e-281	1	1	g255.t1	K00831	2.6.1.52	g184.t1		g3896.t1		GO:0003824(catalytic activity)		g261.t1		P53059.1 RecName: Full=Alpha-1,3-mannosyltransferase MNT2	5e-18	0.24	0.41
g173.t1	ATY63586.1 alpha-taxilin, putative	ATY63586.1 alpha-taxilin, putative [Cordyceps militaris]	8.2e-47	1	1	g256.t1	K03650	3.6.-.-	g185.t1	KOG1208	g9090.t1	GO:0006468(protein phosphorylation) GO:0007165(signal transduction)	GO:0043565(sequence-specific DNA binding) GO:0005515(protein binding) GO:0004672(protein kinase activity) GO:0005524(ATP binding)		g262.t1	Carbonic anhydrase	O52538.1 RecName: Full=Carbonic anhydrase; AltName: Full=Carbonate dehydratase; Flags: Precursor	1e-10	0.26	0.41
g174.t1	ATY63585.1 hypothetical protein A9K55_007119	ATY63585.1 hypothetical protein A9K55_007119 [Cordyceps militaris]	4.6e-303	0.99	0.99	g257.t1	K03671		g186.t1	KOG1470	g1178.t1	GO:0006298(mismatch repair)	GO:0005524(ATP binding) GO:0030983(mismatched DNA binding)		g263.t1	Trichodiene oxygenase	Q12612.1 RecName: Full=Trichodiene oxygenase; AltName: Full=Cytochrome P450 58	9e-18	0.29	0.44
g175.t1	XP_006673104.1 CaaX prenyl protease	XP_006673104.1 CaaX prenyl protease [Cordyceps militaris CM01] EGX89649.1 CaaX prenyl protease [Cordyceps militaris CM01]	0	1	1	g258.t1	K11541	6.3.5.5 2.1.3.2	g187.t1	KOG0805	g733.t1		GO:0016791(phosphatase activity)		g265.t1		O74418.1 RecName: Full=U4/U6.U5 tri-snRNP-associated protein 3-like protein C162.01c	2e-09	0.58	0.68
g176.t1	ATY63591.1 M16 peptidase-metal-binding	ATY63591.1 M16 peptidase-metal-binding [Cordyceps militaris]	0	0.97	0.97	g260.t1	K01228	3.2.1.106	g188.t1	euNOG05301	g5782.t1	GO:0016579(protein deubiquitination)	GO:0004843(ubiquitin-specific protease activity)		g266.t1	Cytokinesis protein sepA	P78621.2 RecName: Full=Cytokinesis protein sepA; AltName: Full=Forced expression inhibition of growth A; AltName: Full=Protein FH1/2	0	0.53	0.67
g177.t1	ATY62267.1 centromere kinetochore zw10	ATY62267.1 centromere kinetochore zw10 [Cordyceps militaris]	0	0.99	0.99	g261.t1	K00754	2.4.1.-	g190.t1	euNOG13440	g7410.t1	GO:0006355(regulation of transcription, DNA-dependent) GO:0006351(transcription, DNA-dependent)	GO:0008270(zinc ion binding) GO:0000981(sequence-specific DNA binding RNA polymerase II transcription factor activity) GO:0003677(DNA binding)		g271.t1		P78955.1 RecName: Full=Checkpoint protein hus1	3e-44	0.33	0.51
g179.t1	XP_006673100.1 PLC-like phosphodiesterase	XP_006673100.1 PLC-like phosphodiesterase [Cordyceps militaris CM01] EGX89645.1 PLC-like phosphodiesterase [Cordyceps militaris CM01]	0	0.99	0.99	g262.t1	K01674	4.2.1.1	g192.t1	KOG1663	g3594.t1	GO:0055114(oxidation-reduction process)	GO:0003824(catalytic activity) GO:0051287(NAD binding)		g272.t1	COPII coat assembly protein sec-16	Q9HEC9.1 RecName: Full=COPII coat assembly protein sec-16; AltName: Full=Protein transport protein sec-16	0	0.41	0.53
g180.t1	ATY61935.1 palmitoyltransferase PFA3	ATY61935.1 palmitoyltransferase PFA3 [Cordyceps militaris]	0	0.89	0.9	g264.t1	K00450	1.13.11.4	g193.t1	KOG2195	g808.t1		GO:0005515(protein binding)		g274.t1		P40527.1 RecName: Full=Probable phospholipid-transporting ATPase NEO1	0	0.5	0.66
g181.t1	XP_006673096.1 serine/threonine protein phosphatase 2A	XP_006673096.1 serine/threonine protein phosphatase 2A [Cordyceps militaris CM01] EGX89641.1 serine/threonine protein phosphatase 2A [Cordyceps militaris CM01]	0	0.98	0.98	g265.t1	K12846		g194.t1	KOG0519	g6963.t1	GO:0006749(glutathione metabolic process)	GO:0005515(protein binding)		g275.t1	Methylesterase 1	Q8S8S9.1 RecName: Full=Methylesterase 1; Short=AtMES1	1e-16	0.27	0.43
g182.t1	ATY62264.1 hypothetical protein A9K55_007127	ATY62264.1 hypothetical protein A9K55_007127 [Cordyceps militaris]	1.2e-197	0.89	0.89	g266.t1	K11238		g195.t1	KOG0519	g9654.t1	GO:0009058(biosynthetic process)	GO:0003824(catalytic activity)		g277.t1		O13809.1 RecName: Full=Uncharacterized FAD-binding protein C17H9.12c	4e-13	0.29	0.47
g183.t1	XP_006673094.1 hypothetical protein CCM_07891	XP_006673094.1 hypothetical protein CCM_07891 [Cordyceps militaris CM01] EGX89639.1 hypothetical protein CCM_07891 [Cordyceps militaris CM01]	8.9e-86	1	1	g267.t1	K04460	3.1.3.16	g196.t1	euNOG04569	g9303.t1			GO:0005634(nucleus)	g278.t1		Q6BPT6.2 RecName: Full=Altered inheritance of mitochondria protein 32	4e-13	0.27	0.45
g184.t1	TQV90913.1 inositol polyphosphate phosphatase	TQV90913.1 inositol polyphosphate phosphatase [Cordyceps javanica] TQW02660.1 inositol polyphosphate phosphatase [Cordyceps javanica]	0	0.8	0.87	g271.t1	K10903		g197.t1		g9586.t1	GO:0055085(transmembrane transport)	GO:0042626(ATPase activity, coupled to transmembrane movement of substances) GO:0016301(kinase activity) GO:0003924(GTPase activity) GO:0016887(ATPase activity) GO:0005524(ATP binding) GO:0005525(GTP binding)	GO:0016021(integral to membrane)	g279.t1	Golgi to ER traffic protein 4	Q12125.1 RecName: Full=Golgi to ER traffic protein 4; AltName: Full=Guided entry of tail-anchored proteins 4	3e-56	0.35	0.52
g185.t1	XP_006673092.1 hypothetical protein CCM_07889	XP_006673092.1 hypothetical protein CCM_07889 [Cordyceps militaris CM01] EGX89637.1 hypothetical protein CCM_07889 [Cordyceps militaris CM01]	1.3e-233	0.95	0.97	g274.t1	K01530	3.6.3.1	g198.t1	euNOG13200	g9035.t1		GO:0003824(catalytic activity) GO:0046872(metal ion binding) GO:0008484(sulfuric ester hydrolase activity)		g281.t1		Q12016.1 RecName: Full=Vacuolar protein sorting-associated protein 68	7e-42	0.46	0.66
g186.t1	XP_006673091.1 short chain dehydrogenase, putative	XP_006673091.1 short chain dehydrogenase, putative [Cordyceps militaris CM01] EGX89636.1 short chain dehydrogenase, putative [Cordyceps militaris CM01]	4.9e-182	0.98	0.98	g275.t1	K01488	3.5.4.4	g199.t1	euNOG09028	g9366.t1	GO:0055085(transmembrane transport)	GO:0022857(transmembrane transporter activity)	GO:0016021(integral to membrane)	g282.t1	Homoaconitase, mitochondrial	Q92412.2 RecName: Full=Homoaconitase, mitochondrial; AltName: Full=Homoaconitate hydratase; Flags: Precursor	0	0.61	0.74
g187.t1	XP_006673090.1 CRAL/TRIO domain protein	XP_006673090.1 CRAL/TRIO domain protein [Cordyceps militaris CM01] EGX89635.1 CRAL/TRIO domain protein [Cordyceps militaris CM01]	4.2e-224	0.9	0.9	g277.t1	K01705	4.2.1.36	g200.t1		g365.t1	GO:0006631(fatty acid metabolic process) GO:0055114(oxidation-reduction process)	GO:0003857(3-hydroxyacyl-CoA dehydrogenase activity) GO:0071949(FAD binding) GO:0016491(oxidoreductase activity)		g283.t1		C6Y4C9.1 RecName: Full=Sporulation-specific protein 13	5e-06	0.44	0.59
g188.t1	ATY62259.1 cyanide hydratase	ATY62259.1 cyanide hydratase [Cordyceps militaris]	2.4e-276	0.98	0.98	g278.t1	K08658	3.4.22.-	g201.t1		g324.t1	GO:0055114(oxidation-reduction process)	GO:0004800(thyroxine 5'-deiodinase activity) GO:0015035(protein disulfide oxidoreductase activity)		g285.t1	Exosome complex component CSL4	Q9Y3B2.1 RecName: Full=Exosome complex component CSL4; AltName: Full=Exosome component 1	3e-44	0.43	0.61
g189.t1	XP_006673088.1 hypothetical protein CCM_07885	XP_006673088.1 hypothetical protein CCM_07885 [Cordyceps militaris CM01] EGX89633.1 hypothetical protein CCM_07885 [Cordyceps militaris CM01]	3.2e-57	0.98	0.98	g282.t1	K01705	4.2.1.36	g202.t1	euNOG16072	g8228.t1		GO:0008194(UDP-glycosyltransferase activity)		g286.t1		P53049.1 RecName: Full=Oligomycin resistance ATP-dependent permease YOR1	0	0.34	0.54
g190.t1	ATY62440.1 aorsin endoprotease precursor	ATY62440.1 aorsin endoprotease precursor [Cordyceps militaris]	0	0.97	0.98	g283.t1	K07573		g205.t1		g5187.t1			GO:0016020(membrane)	g288.t1		C8ZGH0.1 RecName: Full=Vacuolar membrane protein EC1118_1N9_3125g	6e-09	0.37	0.51
g191.t1	ATY62439.1 Paired amphipathic helix	ATY62439.1 Paired amphipathic helix [Cordyceps militaris]	1.8e-60	1	1	g284.t1	K07573		g206.t1	euNOG12075	g1953.t1	GO:0006413(translational initiation)	GO:0003743(translation initiation factor activity)		g289.t1		Q5CZR5.1 RecName: Full=Natterin-like protein	7e-06	0.31	0.47
g192.t1	XP_006673085.1 lipase/esterase, putative	XP_006673085.1 lipase/esterase, putative [Cordyceps militaris CM01] EGX89630.1 lipase/esterase, putative [Cordyceps militaris CM01]	2.9e-276	0.94	0.95	g285.t1	K07573		g207.t1	KOG0191	g2589.t1	GO:0005975(carbohydrate metabolic process) GO:0046168(glycerol-3-phosphate catabolic process) GO:0055114(oxidation-reduction process)	GO:0004367(glycerol-3-phosphate dehydrogenase [NAD+] activity) GO:0016616(oxidoreductase activity, acting on the CH-OH group of donors, NAD or NADP as acceptor) GO:0051287(NAD binding)		g290.t1	Probable tRNA pseudouridine synthase 4	O59721.2 RecName: Full=Probable tRNA pseudouridine synthase 4; AltName: Full=tRNA pseudouridine(55) synthase; Short=Psi55 synthase; AltName: Full=tRNA pseudouridylate synthase 4; AltName: Full=tRNA-uridine isomerase 4	9e-53	0.33	0.5
g193.t1	XP_006673084.1 O-methyltransferase, putative	XP_006673084.1 O-methyltransferase, putative [Cordyceps militaris CM01] EGX89629.1 O-methyltransferase, putative [Cordyceps militaris CM01]	2.3e-154	0.98	0.99	g286.t1	K05665		g208.t1	KOG1068	g8179.t1	GO:0006334(nucleosome assembly)	GO:0003677(DNA binding)	GO:0000786(nucleosome)	g291.t1	Chitin biosynthesis protein CHS5	Q12114.1 RecName: Full=Chitin biosynthesis protein CHS5; AltName: Full=Protein CAL3	2e-06	0.51	0.58
g194.t1	ATY63036.1 aminopeptidase Y	ATY63036.1 aminopeptidase Y [Cordyceps militaris]	0	0.96	0.96	g290.t1	K03177	5.4.99.25	g209.t1	KOG0023	g2736.t1		GO:0005515(protein binding)		g292.t1	NADP-dependent malic enzyme	Q6TU48.1 RecName: Full=NADP-dependent malic enzyme; Short=NADP-ME; AltName: Full=SrfA-induced gene A protein	4e-168	0.45	0.64
g195.t1	ATY62435.1 ethylene receptor	ATY62435.1 ethylene receptor [Cordyceps militaris]	0	0.98	0.99	g291.t1	K14000		g210.t1	KOG1134	g8640.t1	GO:0007010(cytoskeleton organization)	GO:0003779(actin binding) GO:0016746(transferase activity, transferring acyl groups) GO:0003743(translation initiation factor activity) GO:0016763(transferase activity, transferring pentosyl groups)		g293.t1		P52959.1 RecName: Full=Cutinase transcription factor 1 beta	0	0.61	0.72
g196.t1	XP_006673081.1 sensor histidine kinase/response regulator TcsB/Sln1, putative	XP_006673081.1 sensor histidine kinase/response regulator TcsB/Sln1, putative [Cordyceps militaris CM01] EGX89626.1 sensor histidine kinase/response regulator TcsB/Sln1, putative [Cordyceps militaris CM01]	0	0.99	0.99	g292.t1	K00029	1.1.1.40	g211.t1		g401.t1		GO:0016538(cyclin-dependent protein kinase regulator activity)		g295.t1	Beta-1,3-glucan-binding protein	Q8N0N3.1 RecName: Full=Beta-1,3-glucan-binding protein; Short=GBP; Flags: Precursor	4e-67	0.4	0.52
g197.t1	XP_006673079.1 isoamyl alcohol oxidase	XP_006673079.1 isoamyl alcohol oxidase [Cordyceps militaris CM01] EGX89624.1 isoamyl alcohol oxidase [Cordyceps militaris CM01]	0	0.98	0.99	g293.t1	K09244		g212.t1	euNOG04038	g4768.t1		GO:0008168(methyltransferase activity)		g297.t1		Q10190.1 RecName: Full=Large subunit GTPase 1	0	0.46	0.61
g198.t1	ATY63511.1 Acyl-N-acyltransferase	ATY63511.1 Acyl-N-acyltransferase [Cordyceps militaris]	9.2e-102	0.83	0.84	g295.t1	K01216	3.2.1.73	g213.t1	KOG0725	g1938.t1		GO:0008270(zinc ion binding) GO:0003676(nucleic acid binding)		g298.t1		O74889.1 RecName: Full=SAC3 family protein 1	3e-51	0.33	0.51
g199.t1	ATY62604.1 hypothetical protein A9K55_007142	ATY62604.1 hypothetical protein A9K55_007142 [Cordyceps militaris]	1.3e-65	0.99	0.99	g297.t1	K14539	3.6.1.-	g214.t1	euNOG12132	g970.t1	GO:0006468(protein phosphorylation)	GO:0005524(ATP binding) GO:0004672(protein kinase activity)		g300.t1	Centromere/microtubule-binding protein cbf5	O43102.1 RecName: Full=Centromere/microtubule-binding protein cbf5; AltName: Full=Centromere-binding factor 5; AltName: Full=H/ACA snoRNP protein cbf5; AltName: Full=Small nucleolar RNP protein cbf5	0	0.78	0.87
g200.t1	ATY62605.1 C6 finger domain	ATY62605.1 C6 finger domain [Cordyceps militaris]	0	0.79	0.8	g298.t1	K14798		g215.t1	KOG0743	g871.t1	GO:0030488(tRNA methylation)	GO:0016429(tRNA (adenine-N1-)-methyltransferase activity)	GO:0031515(tRNA (m1A) methyltransferase complex)	g303.t1	Protein N-terminal amidase	O60178.1 RecName: Full=Protein N-terminal amidase; Short=NT-amidase	8e-40	0.31	0.52
g201.t1	XP_006673074.1 hypothetical protein CCM_07871	XP_006673074.1 hypothetical protein CCM_07871 [Cordyceps militaris CM01] EGX89619.1 hypothetical protein CCM_07871 [Cordyceps militaris CM01]	3.9e-143	0.99	0.99	g299.t1	K11131	5.4.99.-	g216.t1	euNOG21014	g8798.t1		GO:0016758(transferase activity, transferring hexosyl groups)		g306.t1	Derlin-2	Q8BNI4.2 RecName: Full=Derlin-2; AltName: Full=Degradation in endoplasmic reticulum protein 2; AltName: Full=Der1-like protein 2; AltName: Full=F-LANa	6e-18	0.28	0.49
g202.t1	ATY62603.1 hypothetical protein A9K55_007145	ATY62603.1 hypothetical protein A9K55_007145 [Cordyceps militaris]	0	0.96	0.96	g300.t1	K11131	5.4.99.-	g217.t1		g1706.t1	GO:0006508(proteolysis)	GO:0008241(peptidyl-dipeptidase activity) GO:0004222(metalloendopeptidase activity) GO:0008237(metallopeptidase activity)	GO:0016020(membrane)	g308.t1	Replication factor C subunit 4	O94449.1 RecName: Full=Replication factor C subunit 4; Short=Replication factor C4	3e-179	0.73	0.86
g205.t1	XP_006673071.1 C6 transcription factor, putative	XP_006673071.1 C6 transcription factor, putative [Cordyceps militaris CM01] EGX89616.1 C6 transcription factor, putative [Cordyceps militaris CM01]	0	0.89	0.9	g301.t1	K11131	5.4.99.-	g218.t1	euNOG09696	g8348.t1	GO:0006468(protein phosphorylation)	GO:0005524(ATP binding) GO:0004672(protein kinase activity)		g309.t1	rRNA-processing protein FCF1	Q05498.1 RecName: Full=rRNA-processing protein FCF1; AltName: Full=FAF1-copurifying factor 1	8e-80	0.59	0.75
g206.t1	XP_006673070.1 Ethyl tert-butyl ether degradation EthD	XP_006673070.1 Ethyl tert-butyl ether degradation EthD [Cordyceps militaris CM01] ATY62598.1 Ethyl tert-butyl ether degradation [Cordyceps militaris] EGX89615.1 Ethyl tert-butyl ether degradation EthD [Cordyceps militaris CM01]	2.4e-43	1	1	g302.t1	K14663	3.5.1.-	g219.t1	euNOG14794	g5080.t1	GO:0006355(regulation of transcription, DNA-dependent)	GO:0008270(zinc ion binding) GO:0000981(sequence-specific DNA binding RNA polymerase II transcription factor activity)		g311.t1		Q9UTN0.1 RecName: Full=Uncharacterized transcriptional regulatory protein C139.03	3e-19	0.23	0.42
g207.t1	XP_006673069.1 transporter	XP_006673069.1 transporter [Cordyceps militaris CM01] EGX89614.1 transporter [Cordyceps militaris CM01]	4.6e-94	0.98	0.98	g303.t1	K14663	3.5.1.-	g220.t1		g6678.t1	GO:0006355(regulation of transcription, DNA-dependent)	GO:0008270(zinc ion binding) GO:0000981(sequence-specific DNA binding RNA polymerase II transcription factor activity)		g312.t1	Nitrogen metabolic regulation protein 1	P23762.2 RecName: Full=Nitrogen metabolic regulation protein 1; Short=Protein NMR	0	0.67	0.79
g208.t1	XP_006673068.1 disulfide isomerase, putative	XP_006673068.1 disulfide isomerase, putative [Cordyceps militaris CM01] EGX89613.1 disulfide isomerase, putative [Cordyceps militaris CM01]	1.5e-296	0.94	0.95	g304.t1	K11131	5.4.99.-	g221.t1	KOG3844	g506.t1		GO:0004252(serine-type endopeptidase activity)	GO:0005886(plasma membrane)	g313.t1	Probable peptide transporter ptr2	Q9P380.1 RecName: Full=Probable peptide transporter ptr2; AltName: Full=Peptide permease ptr2	2e-124	0.38	0.55
g209.t1	XP_006673067.1 exosome complex exonuclease RRP41	XP_006673067.1 exosome complex exonuclease RRP41 [Cordyceps militaris CM01] ATY62596.1 exosome complex exonuclease RRP41 [Cordyceps militaris] EGX89612.1 exosome complex exonuclease RRP41 [Cordyceps militaris CM01]	1.1e-180	0.99	0.99	g305.t1	K11131	5.4.99.-	g222.t1	euNOG12006	g2212.t1	GO:0006355(regulation of transcription, DNA-dependent) GO:0000398(nuclear mRNA splicing, via spliceosome)	GO:0003700(sequence-specific DNA binding transcription factor activity)		g314.t1	C-8 sterol isomerase	Q92254.2 RecName: Full=C-8 sterol isomerase; AltName: Full=Delta-8--delta-7 sterol isomerase	1e-117	0.72	0.84
g210.t1	ATY62597.1 alcohol dehydrogenase	ATY62597.1 alcohol dehydrogenase [Cordyceps militaris]	2.9e-246	0.99	1	g306.t1	K13989		g223.t1	euNOG11020	g3587.t1	GO:0006357(regulation of transcription from RNA polymerase II promoter)	GO:0003712(transcription cofactor activity)	GO:0016592(mediator complex)	g315.t1		C8V8H5.1 RecName: Full=Ino eighty subunit 1	3e-125	0.45	0.57
g211.t1	XP_006673065.1 DUF221 domain-containing protein	XP_006673065.1 DUF221 domain-containing protein [Cordyceps militaris CM01] EGX89610.1 DUF221 domain-containing protein [Cordyceps militaris CM01]	0	0.76	0.77	g308.t1	K10755		g224.t1	euNOG11062	g3472.t1	GO:0006468(protein phosphorylation)	GO:0005524(ATP binding) GO:0004672(protein kinase activity)		g317.t1		Q10074.1 RecName: Full=Vacuolar amino acid transporter 3	8e-162	0.42	0.57
g212.t1	ATY61388.1 Aldolase-type TIM barrel	ATY61388.1 Aldolase-type TIM barrel [Cordyceps militaris]	1e-227	1	1	g309.t1	K14566		g225.t1	KOG3947	g6787.t1	GO:0006468(protein phosphorylation)	GO:0005524(ATP binding) GO:0004672(protein kinase activity)		g318.t1	Quinate permease	P15325.2 RecName: Full=Quinate permease; AltName: Full=Quinate transporter	2e-131	0.41	0.59
g213.t1	XP_006673063.1 oligopeptide transporter	XP_006673063.1 oligopeptide transporter [Cordyceps militaris CM01] EGX89608.1 oligopeptide transporter [Cordyceps militaris CM01]	0	0.98	0.99	g310.t1	K11291		g226.t1		g6229.t1			GO:0016020(membrane)	g319.t1	Putative 4-hydroxy-2-oxoglutarate aldolase, mitochondrial	P0CL20.1 RecName: Full=Putative 4-hydroxy-2-oxoglutarate aldolase, mitochondrial; AltName: Full=Dihydrodipicolinate synthase-like; Short=DHDPS-like protein	8e-68	0.41	0.57
g214.t1	XP_006673062.1 L-xylulose reductase	XP_006673062.1 L-xylulose reductase [Cordyceps militaris CM01] ATY61391.1 L-xylulose reductase [Cordyceps militaris] EGX89607.1 L-xylulose reductase [Cordyceps militaris CM01]	2.7e-184	0.99	0.99	g311.t1	K14688		g227.t1	KOG0714	g8108.t1		GO:0003676(nucleic acid binding) GO:0005515(protein binding)		g321.t1		P38329.1 RecName: Full=Uncharacterized membrane protein YBR235W	0	0.46	0.63
g215.t1	XP_006673061.1 Apc13 domain protein	XP_006673061.1 Apc13 domain protein [Cordyceps militaris CM01] ATY61390.1 Apc13 domain [Cordyceps militaris] EGX89606.1 Apc13 domain protein [Cordyceps militaris CM01]	3.1e-89	0.98	0.98	g312.t1	K00140	1.2.1.18 1.2.1.27	g229.t1		g340.t1	GO:0055085(transmembrane transport)	GO:0042626(ATPase activity, coupled to transmembrane movement of substances) GO:0016887(ATPase activity) GO:0003924(GTPase activity) GO:0000166(nucleotide binding) GO:0043531(ADP binding) GO:0003677(DNA binding) GO:0005524(ATP binding) GO:0005525(GTP binding)	GO:0016021(integral to membrane)	g322.t1		P24203.3 RecName: Full=Uncharacterized GTP-binding protein YjiA	8e-22	0.29	0.53
g216.t1	OAR03635.1 hypothetical protein LLEC1_00911	OAR03635.1 hypothetical protein LLEC1_00911 [Akanthomyces lecanii]	0	0.75	0.82	g313.t1	K03305		g230.t1		g5386.t1	GO:0055085(transmembrane transport)	GO:0022857(transmembrane transporter activity)		g324.t1	Desumoylating isopeptidase 1	Q6GLM5.1 RecName: Full=Desumoylating isopeptidase 1; Short=DeSI-1; AltName: Full=PPPDE peptidase domain-containing protein 2; AltName: Full=Protein FAM152B	9e-30	0.44	0.63
g217.t1	ATY61387.1 Acyl-N-acyltransferase	ATY61387.1 Acyl-N-acyltransferase [Cordyceps militaris]	1.1e-131	0.94	0.94	g314.t1	K09829	5.-.-.-	g231.t1	KOG0380	g9175.t1	GO:0006355(regulation of transcription, DNA-dependent)	GO:0008270(zinc ion binding) GO:0000981(sequence-specific DNA binding RNA polymerase II transcription factor activity)		g325.t1	Probable guanosine-diphosphatase	Q8TGG8.2 RecName: Full=Probable guanosine-diphosphatase; Short=GDPase	0	0.55	0.67
g218.t1	ATY61386.1 RNA binding	ATY61386.1 RNA binding [Cordyceps militaris]	6.6e-137	0.98	0.98	g315.t1	K11675		g232.t1	KOG0019	g6027.t1	GO:0055085(transmembrane transport)	GO:0022857(transmembrane transporter activity)	GO:0016021(integral to membrane) GO:0001405(presequence translocase-associated import motor)	g327.t1		Q9C2L8.1 RecName: Full=Probable Ras-related protein Rab7	9e-120	0.92	0.97
g219.t1	ATY61665.1 very large low complexity	ATY61665.1 very large low complexity [Cordyceps militaris]	0	0.94	0.94	g316.t1	K18724		g233.t1		g3867.t1		GO:0016787(hydrolase activity)		g328.t1	Acyl-CoA dehydrogenase family member 11	Q5ZHT1.1 RecName: Full=Acyl-CoA dehydrogenase family member 11; Short=ACAD-11	2e-129	0.51	0.66
g220.t1	ATY63135.1 Tannase feruloyl esterase	ATY63135.1 Tannase feruloyl esterase [Cordyceps militaris]	0	0.98	0.99	g317.t1	K14209		g234.t1	euNOG10183	g8334.t1	GO:0006355(regulation of transcription, DNA-dependent) GO:0032955(regulation of barrier septum assembly) GO:0051301(cell division)	GO:0008270(zinc ion binding) GO:0000981(sequence-specific DNA binding RNA polymerase II transcription factor activity)		g330.t1	Ribosome-interacting GTPase 2	P53295.1 RecName: Full=Ribosome-interacting GTPase 2; AltName: Full=GTP-binding protein RBG2	5e-173	0.65	0.82
g221.t1	XP_006673054.1 oxidoreductase	XP_006673054.1 oxidoreductase [Cordyceps militaris CM01] EGX89599.1 oxidoreductase [Cordyceps militaris CM01]	3.4e-229	0.89	0.9	g318.t1	K08139		g235.t1	KOG2273	g7387.t1		GO:0003824(catalytic activity)		g332.t1		Q51TF7.2 RecName: Full=Pre-mRNA-splicing factor CWC2	5e-174	0.74	0.84
g222.t1	XP_006673053.1 Oxoglutarate/iron-dependent oxygenase degradation domain	XP_006673053.1 Oxoglutarate/iron-dependent oxygenase degradation domain [Cordyceps militaris CM01] EGX89598.1 Oxoglutarate/iron-dependent oxygenase degradation domain [Cordyceps militaris CM01]	0	0.98	0.99	g319.t1	K18339	4.1.2.53	g237.t1	KOG0263	g5583.t1		GO:0043130(ubiquitin binding)		g336.t1		P15442.3 RecName: Full=Serine/threonine-protein kinase GCN2	0	0.29	0.48
g223.t1	XP_006673052.1 hypothetical protein CCM_07849	XP_006673052.1 hypothetical protein CCM_07849 [Cordyceps militaris CM01] EGX89597.1 hypothetical protein CCM_07849 [Cordyceps militaris CM01]	1.7e-285	0.98	0.99	g321.t1	K14429		g238.t1	euNOG19712	g7543.t1	GO:0006351(transcription, DNA-dependent)	GO:0008270(zinc ion binding) GO:0003677(DNA binding)		g337.t1		P34054.1 RecName: Full=Amino-acid permease inda1	6e-165	0.48	0.66
g224.t1	XP_006673051.1 RNAPII degradation factor Def1, putative	XP_006673051.1 RNAPII degradation factor Def1, putative [Cordyceps militaris CM01] EGX89596.1 RNAPII degradation factor Def1, putative [Cordyceps militaris CM01]	0	0.95	0.95	g322.t1	K02234		g239.t1	euNOG04346	g2429.t1	GO:0055114(oxidation-reduction process) GO:0006979(response to oxidative stress)	GO:0004601(peroxidase activity) GO:0020037(heme binding)		g338.t1	Ubiquitin-conjugating enzyme E2-34 kDa	P14682.1 RecName: Full=Ubiquitin-conjugating enzyme E2-34 kDa; AltName: Full=Cell division control protein 34; AltName: Full=E3 ubiquitin ligase complex SCF subunit CDC34; AltName: Full=Ubiquitin carrier protein; AltName: Full=Ubiquitin-protein ligase	9e-48	0.46	0.63
g225.t1	XP_006673049.1 hypothetical protein CCM_07846	XP_006673049.1 hypothetical protein CCM_07846 [Cordyceps militaris CM01] ATY62479.1 hypothetical protein A9K55_007169 [Cordyceps militaris] EGX89594.1 hypothetical protein CCM_07846 [Cordyceps militaris CM01]	0	1	1	g324.t1	K01227	3.2.1.96	g240.t1	euNOG21337	g9246.t1	GO:0031145(anaphase-promoting complex-dependent proteasomal ubiquitin-dependent protein catabolic process) GO:0016567(protein ubiquitination)	GO:0004842(ubiquitin-protein ligase activity) GO:0003723(RNA binding) GO:0046872(metal ion binding) GO:0008270(zinc ion binding)	GO:0005680(anaphase-promoting complex)	g340.t1	Probable multidrug resistance-associated protein lethal(2)03659	P91660.3 RecName: Full=Probable multidrug resistance-associated protein lethal(2)03659; AltName: Full=Wunen region A protein	1e-85	0.24	0.45
g226.t1	XP_006673048.1 ser/Thr protein phosphatase	XP_006673048.1 ser/Thr protein phosphatase [Cordyceps militaris CM01] ATY62480.1 ser Thr phosphatase [Cordyceps militaris] EGX89593.1 ser/Thr protein phosphatase [Cordyceps militaris CM01]	3.5e-272	0.99	0.99	g325.t1	K01526	3.6.1.42	g241.t1		g6227.t1	GO:0009236(cobalamin biosynthetic process) GO:0055085(transmembrane transport)	GO:0008168(methyltransferase activity) GO:0022857(transmembrane transporter activity)	GO:0016021(integral to membrane)	g341.t1	Protein psi1	Q09912.2 RecName: Full=Protein psi1; AltName: Full=Protein psi	4e-76	0.42	0.56
g227.t1	ATY62481.1 Methyltransferase type 12	ATY62481.1 Methyltransferase type 12 [Cordyceps militaris]	1.2e-182	0.9	0.91	g326.t1	K03924	3.6.3.-	g242.t1	euNOG11814	g2597.t1	GO:0006508(proteolysis)	GO:0008236(serine-type peptidase activity)		g345.t1	Delta(7)-sterol-C5(6)-desaturase 1	Q39208.2 RecName: Full=Delta(7)-sterol-C5(6)-desaturase 1; AltName: Full=Delta(7)-sterol-C5-desaturase 1; AltName: Full=Delta-7-C-5 sterol desaturase 1; AltName: Full=Protein DWARF 7; AltName: Full=Protein STEROL 1	1e-06	0.24	0.43
g229.t1	ATY63679.1 DnaJ domain protein	ATY63679.1 DnaJ domain protein [Cordyceps militaris]	0	1	1	g327.t1	K07897		g243.t1	KOG0254	g5284.t1		GO:0016787(hydrolase activity)		g346.t1	Ankyrin-2	Q01484.4 RecName: Full=Ankyrin-2; Short=ANK-2; AltName: Full=Ankyrin-B; AltName: Full=Brain ankyrin; AltName: Full=Non-erythroid ankyrin	8e-17	0.29	0.41
g230.t1	XP_006673045.1 hypothetical protein CCM_07842	XP_006673045.1 hypothetical protein CCM_07842 [Cordyceps militaris CM01] EGX89590.1 hypothetical protein CCM_07842 [Cordyceps militaris CM01]	0	0.92	0.93	g328.t1	K00249	1.3.8.7	g244.t1	KOG1336	g6966.t1	GO:0055085(transmembrane transport)	GO:0022857(transmembrane transporter activity)	GO:0016021(integral to membrane)	g347.t1	Peroxisomal catalase	P07820.4 RecName: Full=Peroxisomal catalase; AltName: Full=PXP-9	8e-157	0.48	0.62
g231.t1	XP_006673044.1 hypothetical protein CCM_07841	XP_006673044.1 hypothetical protein CCM_07841 [Cordyceps militaris CM01] ATY63678.1 phosphotransferase family [Cordyceps militaris] EGX89589.1 hypothetical protein CCM_07841 [Cordyceps militaris CM01]	0	0.96	0.98	g330.t1	K06944		g245.t1	KOG1399	g6263.t1	GO:0015031(protein transport) GO:0006464(cellular protein modification process)	GO:0005515(protein binding)		g349.t1	Choline dehydrogenase	B0KN19.1 RecName: Full=Choline dehydrogenase; Short=CDH; Short=CHD	3e-22	0.39	0.55
g232.t1	ATY63677.1 sterol o-acyltransferase (APE2)	ATY63677.1 sterol o-acyltransferase (APE2) [Cordyceps militaris]	0	0.98	0.98	g331.t1	K14338	1.14.14.1 1.6.2.4	g246.t1		g5202.t1	GO:0055114(oxidation-reduction process)	GO:0005506(iron ion binding) GO:0016705(oxidoreductase activity, acting on paired donors, with incorporation or reduction of molecular oxygen) GO:0020037(heme binding)		g350.t1	Choline dehydrogenase	Q6LGH5.1 RecName: Full=Choline dehydrogenase; Short=CDH; Short=CHD	2e-28	0.3	0.45
g233.t1	ATY63676.1 heat shock 90	ATY63676.1 heat shock 90 [Cordyceps militaris]	0	1	1	g332.t1	K12872		g247.t1		g6965.t1	GO:0050909(sensory perception of taste)		GO:0016021(integral to membrane)	g351.t1	3-hydroxybenzoate 6-hydroxylase 1	Q9F131.1 RecName: Full=3-hydroxybenzoate 6-hydroxylase 1; AltName: Full=Constitutive 3-hydroxybenzoate 6-hydroxylase	3e-33	0.29	0.47
g234.t1	ATY63682.1 Flavin reductase-FMN-binding	ATY63682.1 Flavin reductase-FMN-binding [Cordyceps militaris]	3.2e-71	0.68	0.69	g336.t1	K16196	2.7.11.1	g248.t1	euNOG08989	g5858.t1	GO:0034755(iron ion transmembrane transport)	GO:0005381(iron ion transmembrane transporter activity)	GO:0016020(membrane) GO:0033573(high affinity iron permease complex)	g352.t1	Serine/threonine-protein phosphatase 2B catalytic subunit	Q05681.2 RecName: Full=Serine/threonine-protein phosphatase 2B catalytic subunit; AltName: Full=Calmodulin-dependent calcineurin A subunit	0	0.87	0.94
g235.t1	ATY63681.1 hypothetical protein A9K55_007177	ATY63681.1 hypothetical protein A9K55_007177 [Cordyceps militaris]	7.1e-110	0.97	0.97	g337.t1	K16261		g249.t1	KOG0862	g6619.t1	GO:0055114(oxidation-reduction process)	GO:0016491(oxidoreductase activity)		g353.t1	Trimethyllysine dioxygenase	Q96UB1.2 RecName: Full=Trimethyllysine dioxygenase; AltName: Full=Epsilon-trimethyllysine 2-oxoglutarate dioxygenase; AltName: Full=TML hydroxylase; AltName: Full=TML-alpha-ketoglutarate dioxygenase; Short=TML dioxygenase; Short=TMLD	7e-144	0.51	0.65
g236.t1	ATY63393.1 hypothetical protein A9K55_007178	ATY63393.1 hypothetical protein A9K55_007178 [Cordyceps militaris]	7.6e-85	0.9	0.91	g338.t1	K02207	2.3.2.23	g250.t1	euNOG16869	g6597.t1	GO:0009113(purine base biosynthetic process)	GO:0046872(metal ion binding) GO:0004637(phosphoribosylamine-glycine ligase activity) GO:0005524(ATP binding)		g354.t1	Ubiquitin carboxyl-terminal hydrolase 30	A2BGT0.1 RecName: Full=Ubiquitin carboxyl-terminal hydrolase 30; AltName: Full=Deubiquitinating enzyme 30; AltName: Full=Ubiquitin thioesterase 30; AltName: Full=Ubiquitin-specific-processing protease 30; Short=Ub-specific protease 30	3e-13	0.24	0.43
g237.t1	XP_006673038.1 Vps5-like protein	XP_006673038.1 Vps5-like protein [Cordyceps militaris CM01] EGX89583.1 Vps5-like protein [Cordyceps militaris CM01]	0	0.96	0.97	g340.t1	K05665		g251.t1	KOG2489	g8477.t1		GO:0070403(NAD+ binding)	GO:0016020(membrane)	g356.t1		Q9SUV2.1 RecName: Full=Probable sugar phosphate/phosphate translocator At4g32390	1e-46	0.37	0.55
g238.t1	XP_006673037.1 transcription initiation factor TFIID subunit, putative	XP_006673037.1 transcription initiation factor TFIID subunit, putative [Cordyceps militaris CM01] EGX89582.1 transcription initiation factor TFIID subunit, putative [Cordyceps militaris CM01]	0	0.99	0.99	g341.t1	K09510		g252.t1	euNOG08972	g6098.t1	GO:0055085(transmembrane transport)	GO:0022857(transmembrane transporter activity)		g359.t1		Q6GDP3.1 RecName: Full=Putative acetyltransferase SAR2635	1e-48	0.43	0.58
g239.t1	XP_006673036.1 Mediator complex, subunit Med11	XP_006673036.1 Mediator complex, subunit Med11 [Cordyceps militaris CM01] ATY63683.1 Mediator subunit Med11 [Cordyceps militaris] EGX89581.1 Mediator complex, subunit Med11 [Cordyceps militaris CM01]	1.2e-112	1	1	g345.t1	K00784	3.1.26.11	g253.t1	KOG0863	g4404.t1		GO:0016491(oxidoreductase activity)		g360.t1		Q9UTF8.1 RecName: Full=Mitochondrial fusion and transport protein ugo1	1e-34	0.28	0.43
g240.t1	ATY62698.1 integral membrane (Ytp1)	ATY62698.1 integral membrane (Ytp1) [Cordyceps militaris]	0	0.95	0.95	g346.t1	K15503		g254.t1	KOG2790	g9467.t1	GO:0006284(base-excision repair)			g361.t1	Extracellular metalloprotease MGG_08041	A4RGT4.1 RecName: Full=Extracellular metalloprotease MGG_08041; Flags: Precursor	3e-59	0.45	0.6
g241.t1	ATY62699.1 hypothetical protein A9K55_007183	ATY62699.1 hypothetical protein A9K55_007183 [Cordyceps militaris]	3.1e-50	0.95	0.95	g347.t1	K03781	1.11.1.6	g255.t1	KOG1191	g332.t1		GO:0003676(nucleic acid binding)		g362.t1	Adrenodoxin homolog, mitochondrial	Q12184.1 RecName: Full=Adrenodoxin homolog, mitochondrial; AltName: Full=Mitochondrial ferredoxin; Flags: Precursor	8e-60	0.64	0.78
g242.t1	XP_006673032.1 hypothetical protein CCM_07829	XP_006673032.1 hypothetical protein CCM_07829 [Cordyceps militaris CM01] EGX89577.1 hypothetical protein CCM_07829 [Cordyceps militaris CM01]	2.1e-252	0.9	0.91	g349.t1	K00108	1.1.99.1	g256.t1	KOG0908	g5872.t1	GO:0006412(translation) GO:0055114(oxidation-reduction process)	GO:0003735(structural constituent of ribosome) GO:0003824(catalytic activity)	GO:0005840(ribosome)	g363.t1		Q9UTD7.1 RecName: Full=Ribosomal RNA-processing protein 15	1e-09	0.43	0.58
g243.t1	ATY62702.1 lipolytic G-D-S-L family	ATY62702.1 lipolytic G-D-S-L family [Cordyceps militaris]	0	0.9	0.91	g350.t1	K00108	1.1.99.1	g257.t1		g1806.t1	GO:0006383(transcription from RNA polymerase III promoter)			g365.t1		Q11058.1 RecName: Full=Uncharacterized protein Rv1260/MT1298	2e-55	0.34	0.52
g244.t1	ATY62700.1 siderophore iron transporter mirB	ATY62700.1 siderophore iron transporter mirB [Cordyceps militaris]	0	0.96	0.96	g351.t1	K00480	1.14.13.1	g258.t1		g8823.t1		GO:0008410(CoA-transferase activity)		g368.t1		Q91WL8.1 RecName: Full=WW domain-containing oxidoreductase	3e-20	0.3	0.41
g245.t1	XP_006673028.1 pyridine nucleotide-disulfide oxidoreductase AMID-like, putative	XP_006673028.1 pyridine nucleotide-disulfide oxidoreductase AMID-like, putative [Cordyceps militaris CM01] EGX89573.1 pyridine nucleotide-disulfide oxidoreductase AMID-like, putative [Cordyceps militaris CM01]	4.7e-309	0.99	0.99	g352.t1	K04348	3.1.3.16	g259.t1	KOG2161	g8210.t1			GO:0019031(viral envelope)	g370.t1	Potassium-activated aldehyde dehydrogenase, mitochondrial	P46367.2 RecName: Full=Potassium-activated aldehyde dehydrogenase, mitochondrial; AltName: Full=K(+)-activated acetaldehyde dehydrogenase; Short=K(+)-ACDH; Flags: Precursor	8e-84	0.34	0.51
g246.t1	ATY62704.1 Flavin-containing monooxygenase YUCCA6	ATY62704.1 Flavin-containing monooxygenase YUCCA6 [Cordyceps militaris]	0	0.98	0.98	g353.t1	K00474	1.14.11.8	g260.t1		g2873.t1	GO:0055114(oxidation-reduction process)	GO:0005506(iron ion binding) GO:0016705(oxidoreductase activity, acting on paired donors, with incorporation or reduction of molecular oxygen) GO:0020037(heme binding)		g371.t1		P28349.2 RecName: Full=Nitrogen assimilation transcription factor nit-4	5e-20	0.24	0.39
g247.t1	XP_006673026.1 sterigmatocystin 8-O-methyltransferase	XP_006673026.1 sterigmatocystin 8-O-methyltransferase [Cordyceps militaris CM01] EGX89571.1 sterigmatocystin 8-O-methyltransferase [Cordyceps militaris CM01]	0	0.99	1	g354.t1	K11870	3.4.19.12	g261.t1	KOG0382	g8393.t1		GO:0004867(serine-type endopeptidase inhibitor activity)	GO:0005576(extracellular region)	g372.t1		Q9C1E8.2 RecName: Full=Mitochondrial import inner membrane translocase subunit tim-22	5e-41	0.54	0.59
g248.t1	ATY62705.1 Major facilitator superfamily transporter	ATY62705.1 Major facilitator superfamily transporter [Cordyceps militaris]	0	0.99	0.99	g356.t1	K07739	2.3.1.48	g262.t1		g2208.t1	GO:0006694(steroid biosynthetic process) GO:0055114(oxidation-reduction process)	GO:0016616(oxidoreductase activity, acting on the CH-OH group of donors, NAD or NADP as acceptor) GO:0051287(NAD binding) GO:0016620(oxidoreductase activity, acting on the aldehyde or oxo group of donors, NAD or NADP as acceptor) GO:0003824(catalytic activity) GO:0003854(3-beta-hydroxy-delta5-steroid dehydrogenase activity) GO:0016491(oxidoreductase activity)		g373.t1		Q9USW3.1 RecName: Full=Probable glycosidase C21B10.07	3e-72	0.37	0.53
g249.t1	TQV91000.1 killer toxin sensitivity protein	TQV91000.1 killer toxin sensitivity protein [Cordyceps javanica] TQW02745.1 killer toxin sensitivity protein [Cordyceps javanica]	1.9e-240	0.67	0.74	g359.t1	K00680	2.3.1.-	g263.t1		g3153.t1		GO:0004867(serine-type endopeptidase inhibitor activity)		g375.t1		Q4WEH7.1 RecName: Full=Pre-mRNA-processing protein 45	0	0.69	0.81
g250.t1	XP_006673022.1 protein transport protein sec22	XP_006673022.1 protein transport protein sec22 [Cordyceps militaris CM01] ATY61527.1 transport sec22 [Cordyceps militaris] EGX89567.1 protein transport protein sec22 [Cordyceps militaris CM01]	1.9e-150	1	1	g360.t1	K17967		g264.t1	KOG3263	g3838.t1	GO:0006886(intracellular protein transport) GO:0016192(vesicle-mediated transport)	GO:0005515(protein binding)	GO:0030117(membrane coat)	g376.t1	Uncharacterized membrane protein C17A5.08	O13770.1 RecName: Full=Uncharacterized membrane protein C17A5.08; Flags: Precursor	1e-56	0.43	0.65
g251.t1	XP_006673021.1 hypothetical protein CCM_07818	XP_006673021.1 hypothetical protein CCM_07818 [Cordyceps militaris CM01] EGX89566.1 hypothetical protein CCM_07818 [Cordyceps militaris CM01]	2.6e-88	0.59	0.61	g361.t1	K07762	3.4.24.79	g265.t1	KOG1922	g9235.t1	GO:0006355(regulation of transcription, DNA-dependent)	GO:0003677(DNA binding)		g378.t1		Q09142.1 RecName: Full=Origin recognition complex subunit 2	6e-47	0.33	0.5
g252.t1	XP_006673020.1 CLPTM1 domain protein	XP_006673020.1 CLPTM1 domain protein [Cordyceps militaris CM01] EGX89565.1 CLPTM1 domain protein [Cordyceps militaris CM01]	0	0.99	1	g362.t1	K04755		g266.t1	euNOG12110	g4677.t1	GO:0006270(DNA-dependent DNA replication initiation)	GO:0042626(ATPase activity, coupled to transmembrane movement of substances) GO:0003723(RNA binding)		g379.t1		Q9Y7T6.3 RecName: Full=Dolichol kinase sec59	1e-32	0.35	0.53
g253.t1	XP_006673019.1 lysine decarboxylase-like protein	XP_006673019.1 lysine decarboxylase-like protein [Cordyceps militaris CM01] EGX89564.1 lysine decarboxylase-like protein [Cordyceps militaris CM01]	2.8e-158	1	1	g363.t1	K17967		g267.t1	KOG3999	g9733.t1	GO:0030488(tRNA methylation)	GO:0008168(methyltransferase activity) GO:0016429(tRNA (adenine-N1-)-methyltransferase activity)	GO:0031515(tRNA (m1A) methyltransferase complex)	g381.t1		Q92363.1 RecName: Full=Uncharacterized protein C31G5.21	2e-09	0.45	0.64
g254.t1	XP_006673018.1 proteasome component PRE5	XP_006673018.1 proteasome component PRE5 [Cordyceps militaris CM01] ATY61523.1 proteasome component PRE5 [Cordyceps militaris] EGX89563.1 proteasome component PRE5 [Cordyceps militaris CM01]	5.2e-140	0.82	0.86	g364.t1	K01113	3.1.3.1	g271.t1	KOG1913	g4406.t1	GO:0006468(protein phosphorylation)	GO:0005524(ATP binding) GO:0004672(protein kinase activity)		g382.t1	Saccharolysin	P25375.1 RecName: Full=Saccharolysin; AltName: Full=Oligopeptidase YSCD; AltName: Full=Protease D; AltName: Full=Proteinase yscD	1e-84	0.29	0.48
g255.t1	XP_006673017.1 phosphoserine aminotransferase	XP_006673017.1 phosphoserine aminotransferase [Cordyceps militaris CM01] ATY61522.1 phosphoserine aminotransferase [Cordyceps militaris] EGX89562.1 phosphoserine aminotransferase [Cordyceps militaris CM01]	3.7e-310	1	1	g365.t1	K00493	1.14.14.1	g272.t1	euNOG17132	g1842.t1	GO:0015979(photosynthesis)		GO:0016020(membrane) GO:0009539(photosystem II reaction center) GO:0009523(photosystem II)	g384.t1	Platelet-activating factor acetylhydrolase	Q90678.1 RecName: Full=Platelet-activating factor acetylhydrolase; Short=PAF acetylhydrolase; AltName: Full=1-alkyl-2-acetylglycerophosphocholine esterase; AltName: Full=2-acetyl-1-alkylglycerophosphocholine esterase; AltName: Full=LDL-associated phospholipase A2; Short=LDL-PLA(2); AltName: Full=PAF 2-acylhydrolase; Flags: Precursor	1e-24	0.28	0.45
g256.t1	XP_006673016.1 mitochondrial GTPase	XP_006673016.1 mitochondrial GTPase [Cordyceps militaris CM01] EGX89561.1 mitochondrial GTPase [Cordyceps militaris CM01]	0	0.98	0.99	g366.t1	K00020	1.1.1.31	g273.t1	KOG0210	g5206.t1	GO:0055114(oxidation-reduction process)			g386.t1	Actin-depolymerizing factor gmf1	O13808.1 RecName: Full=Actin-depolymerizing factor gmf1; AltName: Full=Glia maturation factor-like protein 1	2e-18	0.35	0.59
g257.t1	ATY61518.1 thioredoxin I	ATY61518.1 thioredoxin I [Cordyceps militaris]	8e-87	1	1	g368.t1	K11169	1.1.-.-	g274.t1		g5150.t1	GO:0043248(proteasome assembly)			g387.t1	Cytosolic Fe-S cluster assembly factor NBP35	Q4HZ34.1 RecName: Full=Cytosolic Fe-S cluster assembly factor NBP35; AltName: Full=Nucleotide-binding protein 35	0	0.89	0.96
g258.t1	XP_006673014.1 penicillin-binding protein, putative	XP_006673014.1 penicillin-binding protein, putative [Cordyceps militaris CM01] EGX89559.1 penicillin-binding protein, putative [Cordyceps militaris CM01]	0	0.99	0.99	g369.t1	K07140		g275.t1		g557.t1	GO:0006351(transcription, DNA-dependent)	GO:0008270(zinc ion binding) GO:0003677(DNA binding)		g388.t1	Deoxyhypusine hydroxylase	Q4HZ35.1 RecName: Full=Deoxyhypusine hydroxylase; Short=DOHH; AltName: Full=Deoxyhypusine dioxygenase; AltName: Full=Deoxyhypusine monooxygenase	2e-139	0.7	0.81
g259.t1	XP_006673013.1 hypothetical protein CCM_07810	XP_006673013.1 hypothetical protein CCM_07810 [Cordyceps militaris CM01] EGX89558.1 hypothetical protein CCM_07810 [Cordyceps militaris CM01]	9.7e-215	0.98	0.98	g370.t1	K00130	1.2.1.8	g276.t1	KOG0534	g2154.t1		GO:0003735(structural constituent of ribosome)		g389.t1	DNA-directed RNA polymerase I subunit RPA12	P32529.1 RecName: Full=DNA-directed RNA polymerase I subunit RPA12; AltName: Full=A12; AltName: Full=A12.2; AltName: Full=DNA-directed RNA polymerase I 13.7 kDa polypeptide	1e-21	0.36	0.6
g260.t1	XP_006673012.1 mannosyl-oligosaccharide glucosidase, putative	XP_006673012.1 mannosyl-oligosaccharide glucosidase, putative [Cordyceps militaris CM01] EGX89557.1 mannosyl-oligosaccharide glucosidase, putative [Cordyceps militaris CM01]	0	0.99	1	g372.t1	K01094	3.1.3.27	g277.t1	euNOG12693	g695.t1	GO:0006468(protein phosphorylation)	GO:0004674(protein serine/threonine kinase activity) GO:0005524(ATP binding) GO:0004672(protein kinase activity)		g390.t1	Protein rad9	Q00333.2 RecName: Full=Protein rad9; AltName: Full=SCC2 homolog	2e-88	0.26	0.43
g261.t1	ATY63227.1 alpha-1,3-mannosyltransferase	ATY63227.1 alpha-1,3-mannosyltransferase [Cordyceps militaris]	0	1	1	g373.t1	K00767	2.4.2.19	g278.t1	KOG3024	g5572.t1	GO:0055085(transmembrane transport)	GO:0022857(transmembrane transporter activity)	GO:0016021(integral to membrane)	g391.t1	Vacuolar calcium ion transporter	Q99385.1 RecName: Full=Vacuolar calcium ion transporter; AltName: Full=High copy number undoes manganese protein 1; AltName: Full=Manganese resistance 1 protein; AltName: Full=Vacuolar Ca(2+)/H(+) exchanger	3e-98	0.43	0.64
g262.t1	ATY63237.1 carbonic anhydrase	ATY63237.1 carbonic anhydrase [Cordyceps militaris]	2.8e-206	0.9	0.91	g375.t1	K06063		g279.t1		g8875.t1	GO:0006749(glutathione metabolic process)	GO:0005515(protein binding)		g392.t1		Q9WYG0.1 RecName: Full=Uncharacterized oxidoreductase TM_0325	4e-25	0.38	0.52
g263.t1	ATY63229.1 cytochrome P450 monooxygenase	ATY63229.1 cytochrome P450 monooxygenase [Cordyceps militaris]	6.6e-107	0.84	0.86	g376.t1	K06063		g280.t1	KOG3393	g9063.t1	GO:0006270(DNA-dependent DNA replication initiation) GO:0000398(nuclear mRNA splicing, via spliceosome) GO:0006355(regulation of transcription, DNA-dependent)	GO:0008134(transcription factor binding) GO:0003677(DNA binding)	GO:0005730(nucleolus) GO:0005681(spliceosomal complex)	g393.t1		P78704.3 RecName: Full=Acriflavine sensitivity control protein acr-2	2e-07	0.53	0.6
g264.t1	ATY63249.1 hypothetical protein A9K55_007208	ATY63249.1 hypothetical protein A9K55_007208 [Cordyceps militaris]	3.9e-223	0.99	1	g378.t1	K02604		g281.t1	KOG0453	g792.t1		GO:0003723(RNA binding) GO:0003676(nucleic acid binding) GO:0003743(translation initiation factor activity)		g394.t1		P47181.1 RecName: Full=Uncharacterized protein YJR154W	5e-28	0.29	0.46
g265.t1	ATY63240.1 hypothetical protein A9K55_007209	ATY63240.1 hypothetical protein A9K55_007209 [Cordyceps militaris]	1.5e-88	0.81	0.81	g379.t1	K00902	2.7.1.108	g282.t1	euNOG20619	g2869.t1	GO:0007186(G-protein coupled receptor signaling pathway)	GO:0031683(G-protein beta/gamma-subunit complex binding) GO:0003924(GTPase activity) GO:0000166(nucleotide binding) GO:0019001(guanyl nucleotide binding) GO:0003677(DNA binding) GO:0005524(ATP binding) GO:0005525(GTP binding)		g396.t1	Nudix hydrolase 1	Q9CA40.1 RecName: Full=Nudix hydrolase 1; Short=AtNUDT1; AltName: Full=7,8-dihydro-8-oxoguanine-triphosphatase; AltName: Full=8-oxo-dGTP diphosphatase; Short=8-oxo-dGTPase; AltName: Full=Dihydroneopterin triphosphate pyrophosphohydrolase; Short=DHNTP pyrophosphohydrolase; AltName: Full=NADH pyrophosphatase	1e-21	0.35	0.5
g266.t1	ATY63132.1 cytokinesis sepA	ATY63132.1 cytokinesis sepA [Cordyceps militaris]	0	0.98	0.98	g381.t1	K13120		g283.t1		g3685.t1		GO:0042802(identical protein binding) GO:0005515(protein binding)		g397.t1		O42847.1 RecName: Full=Uncharacterized RNA-binding protein C23A1.09	2e-21	0.45	0.59
g267.t1	XP_006673008.1 hypothetical protein CCM_07805	XP_006673008.1 hypothetical protein CCM_07805 [Cordyceps militaris CM01] ATY63131.1 hypothetical protein A9K55_007211 [Cordyceps militaris] EGX89553.1 hypothetical protein CCM_07805 [Cordyceps militaris CM01]	1.1e-66	0.9	0.93	g382.t1	K13726	3.4.24.-	g284.t1	KOG3409	g2394.t1	GO:0055085(transmembrane transport)	GO:0022857(transmembrane transporter activity)	GO:0016020(membrane)	g398.t1		O14186.1 RecName: Full=Uncharacterized WD repeat-containing protein C4F8.11	9e-40	0.28	0.49
g268.t1	OAA41856.1 hypothetical protein BBO_05215	OAA41856.1 hypothetical protein BBO_05215 [Beauveria brongniartii RCEF 3172]	2e-15	0.43	0.57	g383.t1	K00612	2.1.3.-	g285.t1	KOG0054	g6005.t1	GO:0006777(Mo-molybdopterin cofactor biosynthetic process) GO:0006614(SRP-dependent cotranslational protein targeting to membrane) GO:0055114(oxidation-reduction process) GO:0006000(fructose metabolic process)	GO:0016301(kinase activity) GO:0016787(hydrolase activity) GO:0003677(DNA binding) GO:0017111(nucleoside-triphosphatase activity) GO:0005200(structural constituent of cytoskeleton) GO:0008312(7S RNA binding) GO:0016887(ATPase activity) GO:0005525(GTP binding) GO:0003873(6-phosphofructo-2-kinase activity) GO:0046872(metal ion binding) GO:0005524(ATP binding) GO:0016491(oxidoreductase activity)	GO:0001726(ruffle) GO:0005925(focal adhesion) GO:0048500(signal recognition particle)	g399.t1	UV radiation resistance-associated gene protein	Q9P2Y5.1 RecName: Full=UV radiation resistance-associated gene protein; AltName: Full=p63	2e-23	0.25	0.44
g269.t1	XP_006673007.1 hypothetical protein CCM_07804	XP_006673007.1 hypothetical protein CCM_07804 [Cordyceps militaris CM01] EGX89552.1 hypothetical protein CCM_07804 [Cordyceps militaris CM01]	2.7e-131	0.99	0.99	g384.t1	K01062	3.1.1.47	g286.t1	euNOG12178	g7837.t1	GO:0016567(protein ubiquitination)	GO:0046872(metal ion binding) GO:0004842(ubiquitin-protein ligase activity) GO:0008270(zinc ion binding) GO:0003676(nucleic acid binding)		g400.t1	Endoplasmic oxidoreductin-1	Q7SEY9.1 RecName: Full=Endoplasmic oxidoreductin-1; Flags: Precursor	0	0.67	0.79
g270.t1	XP_006673006.1 hypothetical protein CCM_07803	XP_006673006.1 hypothetical protein CCM_07803 [Cordyceps militaris CM01] EGX89551.1 hypothetical protein CCM_07803 [Cordyceps militaris CM01]	2.6e-123	0.98	0.99	g387.t1	K03593		g288.t1		g448.t1		GO:0016787(hydrolase activity)		g401.t1	Cyclin-dependent kinases regulatory subunit	P08463.3 RecName: Full=Cyclin-dependent kinases regulatory subunit; AltName: Full=P13	1e-42	0.7	0.78
g271.t1	ATY61940.1 checkpoint hus1	ATY61940.1 checkpoint hus1 [Cordyceps militaris]	4.9e-177	0.99	0.99	g388.t1	K06072	1.14.99.29	g289.t1	KOG2529	g5496.t1	GO:0000160(two-component signal transduction system (phosphorelay))			g402.t1		Q7SEZ0.2 RecName: Full=Putative U6 snRNA phosphodiesterase	3e-45	0.38	0.53
g272.t1	ATY61941.1 COPII coat assembly sec16	ATY61941.1 COPII coat assembly sec16 [Cordyceps militaris]	0	0.95	0.96	g389.t1	K03000		g290.t1	euNOG11163	g4348.t1		GO:0003824(catalytic activity) GO:0003860(3-hydroxyisobutyryl-CoA hydrolase activity)		g404.t1	Protein cft-1	Q7SEY2.2 RecName: Full=Protein cft-1; AltName: Full=Cleavage factor two protein 1	0	0.58	0.74
g273.t1	XP_006673004.1 COPII coat assembly protein sec16	XP_006673004.1 COPII coat assembly protein sec16 [Cordyceps militaris CM01] EGX89549.1 COPII coat assembly protein sec16 [Cordyceps militaris CM01]	2.4e-223	0.99	0.99	g390.t1	K06672		g291.t1	KOG1257	g347.t1	GO:0055114(oxidation-reduction process)	GO:0020037(heme binding) GO:0004096(catalase activity)		g405.t1	Protein cft-1	Q7SEY2.2 RecName: Full=Protein cft-1; AltName: Full=Cleavage factor two protein 1	0	0.58	0.75
g274.t1	XP_006673003.1 phospholipid-translocating P-type ATPase, putative	XP_006673003.1 phospholipid-translocating P-type ATPase, putative [Cordyceps militaris CM01] ATY61938.1 P-phospholipid-flippase [Cordyceps militaris] EGX89548.1 phospholipid-translocating P-type ATPase, putative [Cordyceps militaris CM01]	0	0.98	0.98	g391.t1	K07300		g292.t1	euNOG04541	g7590.t1	GO:0055085(transmembrane transport)	GO:0022857(transmembrane transporter activity)	GO:0016020(membrane)	g406.t1		A4RE85.1 RecName: Full=Probable lysosomal cobalamin transporter	0	0.65	0.81
g275.t1	XP_006673002.1 hypothetical protein CCM_07799	XP_006673002.1 hypothetical protein CCM_07799 [Cordyceps militaris CM01] EGX89547.1 hypothetical protein CCM_07799 [Cordyceps militaris CM01]	4.2e-189	0.95	0.97	g392.t1	K18009	1.1.1.- 1.1.1.76 1.1.1.304	g293.t1		g3066.t1	GO:0006817(phosphate ion transport) GO:0006812(cation transport) GO:0055085(transmembrane transport)	GO:0005315(inorganic phosphate transmembrane transporter activity) GO:0008324(cation transmembrane transporter activity)	GO:0016020(membrane) GO:0016021(integral to membrane)	g408.t1	Putative transcription initiation factor TFIID 111 kDa subunit	Q09813.1 RecName: Full=Putative transcription initiation factor TFIID 111 kDa subunit; AltName: Full=TAFII-111; AltName: Full=TBP-associated factor 111 kDa	2e-141	0.33	0.5
g276.t1	ATY61936.1 hypothetical protein A9K55_007218	ATY61936.1 hypothetical protein A9K55_007218 [Cordyceps militaris]	1.5e-295	0.93	0.93	g393.t1	K09246		g294.t1	euNOG04593	g8223.t1		GO:0016787(hydrolase activity) GO:0005524(ATP binding) GO:0003676(nucleic acid binding) GO:0003677(DNA binding)		g411.t1		Q9DAZ9.2 RecName: Full=Zinc finger FYVE domain-containing protein 19	5e-08	0.35	0.53
g277.t1	XP_006673000.1 cytochrome c mitochondrial import factor	XP_006673000.1 cytochrome c mitochondrial import factor [Cordyceps militaris CM01] EGX89545.1 cytochrome c mitochondrial import factor [Cordyceps militaris CM01]	0	0.98	0.99	g394.t1	K17825	1.14.11.38	g295.t1	euNOG04592	g1539.t1	GO:0055085(transmembrane transport)		GO:0016021(integral to membrane) GO:0016020(membrane)	g412.t1	FAS1 domain-containing protein NCU02579	Q6MV78.1 RecName: Full=FAS1 domain-containing protein NCU02579; Flags: Precursor	1e-45	0.52	0.66
g278.t1	ATY61944.1 mitochondrial translation optimization (Mto1)	ATY61944.1 mitochondrial translation optimization (Mto1) [Cordyceps militaris]	1.5e-199	0.96	0.97	g396.t1	K03574	3.6.1.55	g296.t1	KOG1424	g7679.t1	GO:0055085(transmembrane transport)			g413.t1	Putative fumarate reductase	O13755.1 RecName: Full=Putative fumarate reductase; AltName: Full=FAD-dependent oxidoreductase FRDS; AltName: Full=NADH; AltName: Full=NADH-dependent fumarate reductase	6e-165	0.51	0.69
g279.t1	ATY63061.1 family UPF0363	ATY63061.1 family UPF0363 [Cordyceps militaris]	1.1e-227	1	1	g397.t1	K12876		g297.t1	KOG1860	g2382.t1	GO:0055114(oxidation-reduction process)	GO:0016491(oxidoreductase activity)		g414.t1		Q92253.2 RecName: Full=Probable glucose transporter rco-3	0	0.6	0.73
g280.t1	ATY63060.1 hypothetical protein A9K55_007223	ATY63060.1 hypothetical protein A9K55_007223 [Cordyceps militaris]	1.7e-119	0.98	0.99	g398.t1	K14848		g298.t1	euNOG18503	g1270.t1	GO:0005975(carbohydrate metabolic process)	GO:0004553(hydrolase activity, hydrolyzing O-glycosyl compounds)		g415.t1		P53154.1 RecName: Full=Glycerol uptake protein 1	6e-152	0.4	0.59
g281.t1	ATY63059.1 UPF0220 domain	ATY63059.1 UPF0220 domain [Cordyceps militaris]	8e-119	0.93	0.93	g400.t1	K10950	1.8.4.-	g299.t1	KOG2529	g1792.t1		GO:0003676(nucleic acid binding)		g418.t1	F-box protein HRT3	Q12347.1 RecName: Full=F-box protein HRT3; AltName: Full=High level expression reduces Ty3 transposition protein 3	6e-19	0.23	0.37
g282.t1	ATY63058.1 Homoaconitase	ATY63058.1 Homoaconitase [Cordyceps militaris]	0	1	1	g401.t1	K02219		g300.t1	euNOG15684	g2856.t1	GO:0006310(DNA recombination) GO:0006302(double-strand break repair) GO:0016485(protein processing)	GO:0004190(aspartic-type endopeptidase activity) GO:0003677(DNA binding)	GO:0016021(integral to membrane) GO:0005634(nucleus)	g419.t1		Q9BZJ4.2 RecName: Full=Solute carrier family 25 member 39	6e-59	0.37	0.52
g283.t1	XP_006672995.1 hypothetical protein CCM_07792	XP_006672995.1 hypothetical protein CCM_07792 [Cordyceps militaris CM01] EGX89540.1 hypothetical protein CCM_07792 [Cordyceps militaris CM01]	1.6e-46	1	1	g404.t1	K14401		g301.t1	KOG0806	g6611.t1		GO:0003824(catalytic activity) GO:0000287(magnesium ion binding) GO:0030976(thiamine pyrophosphate binding)		g420.t1		P64918.1 RecName: Full=Uncharacterized protein Mb2023 P64917.1 RecName: Full=Uncharacterized protein Rv2000/MT2056	7e-139	0.48	0.62
g284.t1	XP_006672995.1 hypothetical protein CCM_07792	XP_006672995.1 hypothetical protein CCM_07792 [Cordyceps militaris CM01] EGX89540.1 hypothetical protein CCM_07792 [Cordyceps militaris CM01]	7.7e-59	0.92	0.92	g405.t1	K14401		g302.t1	KOG0806	g8139.t1		GO:0008017(microtubule binding)		g421.t1		Q9Y7T2.1 RecName: Full=Uncharacterized WD repeat-containing protein C63.06	3e-29	0.33	0.5
g285.t1	XP_006672994.1 exosome component 1	XP_006672994.1 exosome component 1 [Cordyceps militaris CM01] EGX89539.1 exosome component 1 [Cordyceps militaris CM01]	2.2e-141	0.99	0.99	g406.t1	K14617		g303.t1	euNOG18503	g5322.t1	GO:0006355(regulation of transcription, DNA-dependent) GO:0005975(carbohydrate metabolic process)	GO:0008270(zinc ion binding) GO:0000981(sequence-specific DNA binding RNA polymerase II transcription factor activity) GO:0004649(poly(ADP-ribose) glycohydrolase activity)		g422.t1		Q9P7X3.1 RecName: Full=Protein frg1	3e-16	0.27	0.49
g286.t1	XP_006672993.1 multidrug resistance-associated protein 5	XP_006672993.1 multidrug resistance-associated protein 5 [Cordyceps militaris CM01] EGX89538.1 multidrug resistance-associated protein 5 [Cordyceps militaris CM01]	0	0.96	0.96	g407.t1	K09265		g304.t1	euNOG18503	g7520.t1	GO:0005975(carbohydrate metabolic process)	GO:2001070(starch binding) GO:0004553(hydrolase activity, hydrolyzing O-glycosyl compounds)		g424.t1	Zinc-regulated transporter 2	Q12436.1 RecName: Full=Zinc-regulated transporter 2; AltName: Full=Low-affinity zinc transport protein ZRT2	4e-45	0.32	0.5
g288.t1	XP_006672991.1 hypothetical protein CCM_07788	XP_006672991.1 hypothetical protein CCM_07788 [Cordyceps militaris CM01] ATY63062.1 hypothetical protein A9K55_007229 [Cordyceps militaris] EGX89536.1 hypothetical protein CCM_07788 [Cordyceps militaris CM01]	1.6e-193	1	1	g408.t1	K03125		g305.t1	KOG0858	g3280.t1		GO:0005515(protein binding)		g427.t1		Q9UTA7.1 RecName: Full=Uncharacterized transcriptional regulatory protein C25B8.11	2e-07	0.27	0.44
g289.t1	XP_006672990.1 Mannose-binding lectin	XP_006672990.1 Mannose-binding lectin [Cordyceps militaris CM01] ATY63057.1 Mannose-binding lectin [Cordyceps militaris] EGX89535.1 Mannose-binding lectin [Cordyceps militaris CM01]	5.8e-140	0.99	1	g410.t1	K11758		g306.t1		g5380.t1		GO:0016787(hydrolase activity) GO:0046872(metal ion binding)		g428.t1		P38829.1 RecName: Full=MIP18 family protein YHR122W	4e-44	0.54	0.71
g290.t1	XP_006672989.1 Pseudouridine synthase, catalytic domain	XP_006672989.1 Pseudouridine synthase, catalytic domain [Cordyceps militaris CM01] EGX89534.1 Pseudouridine synthase, catalytic domain [Cordyceps militaris CM01]	0	0.99	0.99	g412.t1	K11644		g307.t1	KOG0991	g2991.t1	GO:0006351(transcription, DNA-dependent)	GO:0008270(zinc ion binding) GO:0005515(protein binding) GO:0003677(DNA binding)		g429.t1	Pre-mRNA-splicing factor cwf10	O94316.2 RecName: Full=Pre-mRNA-splicing factor cwf10; AltName: Full=114 kDa U5 small nuclear ribonucleoprotein component homolog; AltName: Full=Complexed with cdc5 protein 10	0	0.55	0.71
g291.t1	ATY61831.1 Nucleic acid-OB-fold	ATY61831.1 Nucleic acid-OB-fold [Cordyceps militaris]	0	0.97	0.97	g413.t1	K18561	1.3.8.-	g308.t1	KOG3165	g7051.t1	GO:0042742(defense response to bacterium) GO:0006506(GPI anchor biosynthetic process)		GO:0005789(endoplasmic reticulum membrane)	g430.t1	Acetyl-CoA acetyltransferase	Q9UQW6.1 RecName: Full=Acetyl-CoA acetyltransferase; AltName: Full=Acetoacetyl-CoA thiolase; AltName: Full=Ergosterol biosynthesis protein 10	0	0.64	0.82
g292.t1	ATY61832.1 NAD-binding malic dehydrase	ATY61832.1 NAD-binding malic dehydrase [Cordyceps militaris]	0	0.99	0.99	g414.t1	K08139		g309.t1		g5334.t1	GO:0006546(glycine catabolic process) GO:0006520(cellular amino acid metabolic process) GO:0055114(oxidation-reduction process)	GO:0016829(lyase activity) GO:0004375(glycine dehydrogenase (decarboxylating) activity)		g431.t1		P22579.2 RecName: Full=Transcriptional regulatory protein SIN3	0	0.33	0.49
g293.t1	ATY61833.1 cutinase transcription factor 1 beta	ATY61833.1 cutinase transcription factor 1 beta [Cordyceps militaris]	0	0.96	0.96	g415.t1	K19294		g310.t1	euNOG04323	g7335.t1	GO:0006807(nitrogen compound metabolic process)			g432.t1	Transcription initiation factor TFIID subunit 2	P87121.3 RecName: Full=Transcription initiation factor TFIID subunit 2; AltName: Full=TBP-associated factor 2	1e-148	0.34	0.52
g294.t1	ATY61834.1 GAS2 domain	ATY61834.1 GAS2 domain [Cordyceps militaris]	0	1	1	g418.t1	K10295		g311.t1	euNOG04542	g1736.t1	GO:0055114(oxidation-reduction process)			g437.t1	Uncharacterized CDP-alcohol phosphatidyltransferase class-I family protein 3	Q550W1.1 RecName: Full=Uncharacterized CDP-alcohol phosphatidyltransferase class-I family protein 3; AltName: Full=Developmental gene 1056 protein	7e-29	0.29	0.47
g295.t1	ATY61835.1 Concanavalin A-like lectin subgroup	ATY61835.1 Concanavalin A-like lectin subgroup [Cordyceps militaris]	0	0.97	0.97	g419.t1	K15119		g312.t1	KOG1237	g3006.t1	GO:0055114(oxidation-reduction process)	GO:0003824(catalytic activity)		g438.t1	Glutaminyl-peptide cyclotransferase-like protein	Q0V8G3.1 RecName: Full=Glutaminyl-peptide cyclotransferase-like protein; AltName: Full=Golgi-resident glutaminyl-peptide cyclotransferase; AltName: Full=isoQC; Short=gQC	3e-60	0.42	0.56
g296.t1	ATY61836.1 hypothetical protein A9K55_007237	ATY61836.1 hypothetical protein A9K55_007237 [Cordyceps militaris]	0	1	1	g421.t1	K14026		g313.t1	KOG4143	g7863.t1	GO:0015694(mercury ion transport)	GO:0015097(mercury ion transmembrane transporter activity)	GO:0016020(membrane)	g439.t1	Dolichyl-diphosphooligosaccharide--protein glycosyltransferase subunit 2	Q9DBG6.1 RecName: Full=Dolichyl-diphosphooligosaccharide--protein glycosyltransferase subunit 2; AltName: Full=Dolichyl-diphosphooligosaccharide--protein glycosyltransferase 63 kDa subunit; AltName: Full=Ribophorin II; Short=RPN-II; AltName: Full=Ribophorin-2; Flags: Precursor	4e-18	0.28	0.47
g297.t1	ATY61837.1 ribosome biogenesis GTPase Lsg1	ATY61837.1 ribosome biogenesis GTPase Lsg1 [Cordyceps militaris]	0	0.98	0.98	g422.t1	K13122		g314.t1	euNOG04550	g2169.t1	GO:0055114(oxidation-reduction process)	GO:0005506(iron ion binding) GO:0016705(oxidoreductase activity, acting on paired donors, with incorporation or reduction of molecular oxygen) GO:0020037(heme binding)		g440.t1	Putative aminoacrylate hydrolase RutD	A8IAD8.1 RecName: Full=Putative aminoacrylate hydrolase RutD; AltName: Full=Aminohydrolase	2e-12	0.31	0.48
g298.t1	ATY61838.1 SAC3 family 1	ATY61838.1 SAC3 family 1 [Cordyceps militaris]	0	0.96	0.96	g424.t1	K14709		g315.t1	euNOG13325	g2465.t1	GO:0006508(proteolysis)	GO:0004252(serine-type endopeptidase activity)		g441.t1	Glycylpeptide N-tetradecanoyltransferase	Q4I061.1 RecName: Full=Glycylpeptide N-tetradecanoyltransferase; AltName: Full=Myristoyl-CoA:protein N-myristoyltransferase; Short=NMT; AltName: Full=Peptide N-myristoyltransferase	0	0.67	0.82
g299.t1	ATY61829.1 hypothetical protein A9K55_007240	ATY61829.1 hypothetical protein A9K55_007240 [Cordyceps militaris]	9.6e-294	0.92	0.93	g426.t1	K11644		g316.t1	KOG1304	g3079.t1	GO:0006629(lipid metabolic process)	GO:0005515(protein binding)		g442.t1		Q7Z5M8.1 RecName: Full=Abhydrolase domain-containing protein 12B	2e-21	0.36	0.49
g300.t1	XP_006672980.1 centromere/microtubule binding protein CBF5	XP_006672980.1 centromere/microtubule binding protein CBF5 [Cordyceps militaris CM01] EGX89525.1 centromere/microtubule binding protein CBF5 [Cordyceps militaris CM01]	1e-297	1	1	g428.t1	K11660		g317.t1	KOG0254	g2917.t1	GO:0006260(DNA replication)	GO:0003677(DNA binding)		g443.t1		C7YJ03.1 RecName: Full=Restriction of telomere capping protein 5	0	0.68	0.81
g301.t1	ATY62973.1 hypothetical protein A9K55_007242	ATY62973.1 hypothetical protein A9K55_007242 [Cordyceps militaris]	1.8e-312	0.99	0.99	g429.t1	K12852		g318.t1	euNOG04976	g8497.t1			GO:0005743(mitochondrial inner membrane)	g444.t1		C7YJ02.1 RecName: Full=Respiratory supercomplex factor 1, mitochondrial	2e-71	0.48	0.61
g302.t1	ATY62972.1 asparagine amidohydrolase	ATY62972.1 asparagine amidohydrolase [Cordyceps militaris]	0	0.97	0.97	g430.t1	K00626	2.3.1.9	g319.t1	euNOG22215	g5117.t1	GO:0006813(potassium ion transport) GO:0006520(cellular amino acid metabolic process)	GO:0016787(hydrolase activity) GO:0016743(carboxyl- or carbamoyltransferase activity) GO:0008716(D-alanine-D-alanine ligase activity) GO:0046872(metal ion binding) GO:0016597(amino acid binding) GO:0005524(ATP binding)		g445.t1		Q54QG5.2 RecName: Full=Probable E3 ubiquitin-protein ligase DDB_G0283893	1e-07	0.29	0.4
g303.t1	XP_006672977.1 amidase	XP_006672977.1 amidase [Cordyceps militaris CM01] EGX89522.1 amidase [Cordyceps militaris CM01]	0	0.74	0.74	g431.t1	K11644		g320.t1	KOG1288	g3339.t1	GO:0055114(oxidation-reduction process)			g446.t1	Vacuolar iron transporter 1	Q9ZUA5.1 RecName: Full=Vacuolar iron transporter 1; Short=AtVIT1	5e-56	0.43	0.62
g304.t1	XP_006672976.1 hypothetical protein CCM_07773	XP_006672976.1 hypothetical protein CCM_07773 [Cordyceps militaris CM01] EGX89521.1 hypothetical protein CCM_07773 [Cordyceps militaris CM01]	0	0.98	0.98	g432.t1	K03128		g321.t1	KOG2743	g2421.t1		GO:0016788(hydrolase activity, acting on ester bonds)		g447.t1	Bifunctional transcriptional activator/DNA repair enzyme Ada	P06134.2 RecName: Full=Bifunctional transcriptional activator/DNA repair enzyme Ada; AltName: Full=Regulatory protein of adaptative response; Includes: RecName: Full=Methylphosphotriester-DNA--protein-cysteine S-methyltransferase; AltName: Full=Methylphosphotriester-DNA methyltransferase; Includes: RecName: Full=Methylated-DNA--protein-cysteine methyltransferase; AltName: Full=O6-methylguanine-DN…	2e-27	0.45	0.58
g305.t1	XP_006672975.1 hypothetical protein CCM_07772	XP_006672975.1 hypothetical protein CCM_07772 [Cordyceps militaris CM01] EGX89520.1 hypothetical protein CCM_07772 [Cordyceps militaris CM01]	0	0.98	0.99	g435.t1	K00993	2.7.8.1	g322.t1		g3134.t1	GO:0050790(regulation of catalytic activity)	GO:0030234(enzyme regulator activity)		g449.t1	Translin-associated protein X	Q9QZE7.1 RecName: Full=Translin-associated protein X; AltName: Full=Translin-associated factor X	5e-20	0.27	0.51
g306.t1	ATY62974.1 Der1-like protein	ATY62974.1 Der1-like protein [Cordyceps militaris]	1e-186	0.89	0.89	g436.t1	K00993	2.7.8.1	g323.t1	KOG0324	g4343.t1	GO:0055114(oxidation-reduction process)	GO:0005506(iron ion binding) GO:0016705(oxidoreductase activity, acting on paired donors, with incorporation or reduction of molecular oxygen) GO:0020037(heme binding)		g450.t1	GPI mannosyltransferase 1	Q4I073.1 RecName: Full=GPI mannosyltransferase 1; AltName: Full=GPI mannosyltransferase I; Short=GPI-MT-I; AltName: Full=Glycosylphosphatidylinositol-anchor biosynthesis protein 14	0	0.74	0.82
g307.t1	ATY62969.1 hypothetical protein A9K55_007246	ATY62969.1 hypothetical protein A9K55_007246 [Cordyceps militaris]	6.3e-46	0.98	1	g437.t1	K00993	2.7.8.1	g324.t1	KOG1385	g8379.t1		GO:0005515(protein binding)		g452.t1	Subtilisin-like protease 6	Q5VJ72.1 RecName: Full=Subtilisin-like protease 6; Flags: Precursor	2e-90	0.44	0.6
g308.t1	TQV91077.1 activator 1 37 kDa subunit	TQV91077.1 activator 1 37 kDa subunit [Cordyceps javanica] TQW02829.1 activator 1 37 kDa subunit [Cordyceps javanica]	3.2e-224	0.98	0.99	g438.t1	K00683	2.3.2.5	g325.t1	euNOG12107	g885.t1	GO:0006383(transcription from RNA polymerase III promoter)	GO:0003677(DNA binding)	GO:0005666(DNA-directed RNA polymerase III complex)	g453.t1	Probable squalene synthase	Q7S4Z6.1 RecName: Full=Probable squalene synthase; Short=SQS; Short=SS; AltName: Full=FPP:FPP farnesyltransferase; AltName: Full=Farnesyl-diphosphate farnesyltransferase	0	0.67	0.78
g309.t1	XP_006672972.1 FCF1 small subunit	XP_006672972.1 FCF1 small subunit [Cordyceps militaris CM01] EGX89517.1 FCF1 small subunit [Cordyceps militaris CM01]	5.4e-137	1	1	g439.t1	K12667		g326.t1	KOG0394	g1715.t1		GO:0046961(proton-transporting ATPase activity, rotational mechanism) GO:0003677(DNA binding)	GO:0000221(vacuolar proton-transporting V-type ATPase, V1 domain)	g454.t1	DnaJ-like protein 1	P40564.1 RecName: Full=DnaJ-like protein 1; AltName: Full=Peroxisome assembly protein 22	2e-81	0.36	0.49
g310.t1	XP_018707944.1 hypothetical protein ISF_01571	XP_018707944.1 hypothetical protein ISF_01571 [Cordyceps fumosorosea ARSEF 2679] OAA72498.1 hypothetical protein ISF_01571 [Cordyceps fumosorosea ARSEF 2679]	2e-11	0.52	0.61	g440.t1	K00671	2.3.1.97	g327.t1	KOG1469	g617.t1	GO:0042254(ribosome biogenesis)		GO:0005730(nucleolus)	g456.t1		Q10495.1 RecName: Full=Uncharacterized protein C26F1.08c	4e-11	0.27	0.45
g311.t1	ATY62971.1 Transcription factor	ATY62971.1 Transcription factor [Cordyceps militaris]	0	0.95	0.97	g441.t1	K00671	2.3.1.97	g328.t1		g9747.t1		GO:0004518(nuclease activity) GO:0003824(catalytic activity) GO:0003677(DNA binding)		g457.t1		O42633.1 RecName: Full=Fatty acid transporter protein	3e-128	0.37	0.54
g312.t1	ATY62970.1 nitrogen metabolic regulation	ATY62970.1 nitrogen metabolic regulation [Cordyceps militaris]	0	1	1	g442.t1	K00671	2.3.1.97	g329.t1	KOG1486	g6583.t1	GO:0006412(translation)	GO:0003735(structural constituent of ribosome)	GO:0005840(ribosome)	g458.t1	Cytochrome b5 reductase 4	Q3TDX8.3 RecName: Full=Cytochrome b5 reductase 4; AltName: Full=Flavohemoprotein b5/b5R; Short=b5+b5R; AltName: Full=N-terminal cytochrome b5 and cytochrome b5 oxidoreductase domain-containing protein; AltName: Full=cb5/cb5R	7e-23	0.4	0.54
g313.t1	XP_006672969.1 oligopeptide transporter	XP_006672969.1 oligopeptide transporter [Cordyceps militaris CM01] EGX89514.1 oligopeptide transporter [Cordyceps militaris CM01]	0	0.99	0.99	g445.t1	K17987		g330.t1		g6484.t1	GO:0055085(transmembrane transport)	GO:0022857(transmembrane transporter activity)	GO:0016021(integral to membrane)	g459.t1	Nibrin	Q9DE07.1 RecName: Full=Nibrin; AltName: Full=Nijmegen breakage syndrome protein 1 homolog	1e-10	0.27	0.43
g314.t1	XP_006672968.1 C-8 sterol isomerase	XP_006672968.1 C-8 sterol isomerase [Cordyceps militaris CM01] ATY62966.1 C-8 sterol isomerase [Cordyceps militaris] EGX89513.1 C-8 sterol isomerase [Cordyceps militaris CM01]	3.7e-163	0.97	0.97	g447.t1	K10778	2.1.1.63	g331.t1	KOG0118	g5280.t1	GO:0055085(transmembrane transport)	GO:0022857(transmembrane transporter activity)	GO:0016021(integral to membrane)	g462.t1		P32907.1 RecName: Full=Ammonia transport outward protein 2	5e-61	0.45	0.59
g315.t1	XP_006672967.1 INO80 chromatin remodeling complex (Ies1), putative	XP_006672967.1 INO80 chromatin remodeling complex (Ies1), putative [Cordyceps militaris CM01] EGX89512.1 INO80 chromatin remodeling complex (Ies1), putative [Cordyceps militaris CM01]	0	0.99	0.99	g450.t1	K05284	2.4.1.-	g332.t1	euNOG11107	g668.t1	GO:0055114(oxidation-reduction process)	GO:0016627(oxidoreductase activity, acting on the CH-CH group of donors) GO:0050660(flavin adenine dinucleotide binding)		g463.t1	Nicotinate phosphoribosyltransferase	P39683.3 RecName: Full=Nicotinate phosphoribosyltransferase; Short=NAPRTase	6e-102	0.4	0.58
g316.t1	ATY61403.1 nuclear pore complex	ATY61403.1 nuclear pore complex [Cordyceps militaris]	3.2e-173	0.92	0.92	g452.t1	K18549	3.4.21.63	g333.t1	euNOG14389	g3222.t1	GO:0006891(intra-Golgi vesicle-mediated transport) GO:0006376(mRNA splice site selection) GO:0071973(bacterial-type flagellar cell motility)	GO:0003729(mRNA binding)	GO:0017119(Golgi transport complex) GO:0009288(bacterial-type flagellum) GO:0005685(U1 snRNP)	g464.t1	U3 small nucleolar RNA-associated protein 4	O60161.1 RecName: Full=U3 small nucleolar RNA-associated protein 4; Short=U3 snoRNA-associated protein 4; AltName: Full=U3 protein 4 required for transcription	3e-98	0.31	0.5
g317.t1	ATY61402.1 Amino acid transmembrane	ATY61402.1 Amino acid transmembrane [Cordyceps militaris]	0	0.99	0.99	g453.t1	K00801	2.5.1.21	g335.t1	KOG1035	g1881.t1	GO:0006468(protein phosphorylation)	GO:0046872(metal ion binding) GO:0005524(ATP binding) GO:0004672(protein kinase activity)		g465.t1		Q4IR87.1 RecName: Full=Protein PNG1	0	0.79	0.86
g318.t1	ATY61706.1 MFS quinate transporter	ATY61706.1 MFS quinate transporter [Cordyceps militaris]	0	0.99	0.99	g454.t1	K09503		g336.t1	KOG1286	g5742.t1		GO:0003824(catalytic activity)	GO:0016020(membrane)	g468.t1	Protein-arginine deiminase type-3	P70708.1 RecName: Full=Protein-arginine deiminase type-3; AltName: Full=Peptidylarginine deiminase III; AltName: Full=Protein-arginine deiminase type III	1e-33	0.28	0.44
g319.t1	ATY61708.1 dihydrodipicolinate synthetase family	ATY61708.1 dihydrodipicolinate synthetase family [Cordyceps militaris]	3.1e-233	0.99	0.99	g457.t1	K08749		g337.t1	KOG0425	g6937.t1		GO:0005515(protein binding)	GO:0019867(outer membrane)	g471.t1	Mannose-P-dolichol utilization defect 1 protein	Q9R0Q9.1 RecName: Full=Mannose-P-dolichol utilization defect 1 protein; AltName: Full=Suppressor of Lec15 and Lec35 glycosylation mutation homolog; Short=SL15	5e-18	0.29	0.43
g320.t1	ATY61406.1 C6 finger domain	ATY61406.1 C6 finger domain [Cordyceps militaris]	0	0.99	0.99	g458.t1	K00326	1.6.2.2	g338.t1		g9743.t1	GO:0006397(mRNA processing)	GO:0003712(transcription cofactor activity)	GO:0016021(integral to membrane) GO:0005634(nucleus) GO:0000124(SAGA complex)	g474.t1		Q8WZM0.1 RecName: Full=Histone acetyltransferase GCN5	0	0.67	0.84
g321.t1	ATY61404.1 solute carrier family 12	ATY61404.1 solute carrier family 12 [Cordyceps militaris]	0	0.99	0.99	g459.t1	K10867		g339.t1	KOG0054	g9048.t1	GO:0006402(mRNA catabolic process)	GO:0004535(poly(A)-specific ribonuclease activity) GO:0003723(RNA binding) GO:0003676(nucleic acid binding) GO:0046872(metal ion binding)	GO:0005737(cytoplasm) GO:0005634(nucleus)	g475.t1		P22193.2 RecName: Full=DNA damage checkpoint control protein rad1	2e-32	0.31	0.51
g322.t1	XP_006672959.1 CobW domain containing protein	XP_006672959.1 CobW domain containing protein [Cordyceps militaris CM01] EGX89504.1 CobW domain containing protein [Cordyceps militaris CM01]	7.3e-262	0.99	0.99	g462.t1	K07034		g340.t1	KOG0714	g5239.t1	GO:0006355(regulation of transcription, DNA-dependent)	GO:0008270(zinc ion binding) GO:0000981(sequence-specific DNA binding RNA polymerase II transcription factor activity)		g476.t1		Q24JP1.1 RecName: Full=Protein alcS B0YBR5.2 RecName: Full=Protein alcS	8e-70	0.46	0.63
g323.t1	XP_006672958.1 hypothetical protein CCM_07755	XP_006672958.1 hypothetical protein CCM_07755 [Cordyceps militaris CM01] EGX89503.1 hypothetical protein CCM_07755 [Cordyceps militaris CM01]	9.8e-69	0.98	0.98	g463.t1	K00763	6.3.4.21	g341.t1	euNOG12823	g4899.t1	GO:0055114(oxidation-reduction process)			g479.t1		P40986.2 RecName: Full=Cell division control protein 1	3e-67	0.34	0.46
g324.t1	ATY61710.1 thioredoxin, putative	ATY61710.1 thioredoxin, putative [Cordyceps militaris]	0	0.99	0.99	g464.t1	K14548		g342.t1		g112.t1		GO:0003677(DNA binding)		g480.t1		P53326.1 RecName: Full=Uncharacterized protein YGR266W	4e-102	0.38	0.56
g325.t1	ATY63562.1 Guanosine diphosphatase	ATY63562.1 Guanosine diphosphatase [Cordyceps militaris]	0	0.96	0.96	g465.t1	K01456	3.5.1.52	g343.t1	euNOG13338	g7688.t1	GO:0016037(light absorption)	GO:0031404(chloride ion binding)	GO:0030089(phycobilisome)	g481.t1	Eukaryotic translation initiation factor 4E-1	P78954.1 RecName: Full=Eukaryotic translation initiation factor 4E-1; Short=eIF-4E-1; Short=eIF4E-1; AltName: Full=eIF-4F 25 kDa subunit 1; AltName: Full=mRNA cap-binding protein 1	1e-72	0.5	0.66
g326.t1	XP_006672954.1 hypothetical protein CCM_07751	XP_006672954.1 hypothetical protein CCM_07751 [Cordyceps militaris CM01] EGX89499.1 hypothetical protein CCM_07751 [Cordyceps militaris CM01]	7.9e-233	0.92	0.92	g466.t1	K15716	2.3.2.27	g344.t1	euNOG04670	g4030.t1	GO:0019346(transsulfuration)	GO:0030170(pyridoxal phosphate binding)		g482.t1	Acyl-CoA synthetase family member 3, mitochondrial	Q4G176.3 RecName: Full=Acyl-CoA synthetase family member 3, mitochondrial; Flags: Precursor	4e-97	0.37	0.52
g327.t1	XP_006672953.1 Ras-related protein Rab7	XP_006672953.1 Ras-related protein Rab7 [Cordyceps militaris CM01] XP_008595957.1 Putative Rab7-like GTPase [Beauveria bassiana ARSEF 2860] XP_018707961.1 Small GTPase superfamily, Rab type [Cordyceps fumosorosea ARSEF 2679] ACR78134.1 predicted Rab7-like GTPase [Beauveria bassiana] ATY63560.1 Ras Rab7 [Cordyceps militaris] KGQ05900.1 putative Ras-related protein Rab7 [Beauveria bassiana D1-5] OA…	1.4e-123	1	1	g468.t1	K01481	3.5.3.15	g345.t1	KOG4177	g5002.t1		GO:0003924(GTPase activity) GO:0005525(GTP binding)		g483.t1		Q3E793.1 RecName: Full=Uncharacterized bolA-like protein YAL044W-A	4e-16	0.56	0.7
g328.t1	XP_006672952.1 acyl-CoA dehydrogenase	XP_006672952.1 acyl-CoA dehydrogenase [Cordyceps militaris CM01] ATY63559.1 acyl-dehydrogenase [Cordyceps militaris] EGX89497.1 acyl-CoA dehydrogenase [Cordyceps militaris CM01]	0	0.91	0.91	g469.t1	K06113	3.2.1.99	g346.t1	KOG0047	g8945.t1	GO:0006576(cellular biogenic amine metabolic process) GO:0055085(transmembrane transport)	GO:0042626(ATPase activity, coupled to transmembrane movement of substances) GO:0003924(GTPase activity) GO:0003724(RNA helicase activity) GO:0003723(RNA binding) GO:0016887(ATPase activity) GO:0005524(ATP binding) GO:0005525(GTP binding)	GO:0016021(integral to membrane)	g485.t1	1-phosphatidylinositol 3-phosphate 5-kinase fab1	O59722.2 RecName: Full=1-phosphatidylinositol 3-phosphate 5-kinase fab1; Short=Phosphatidylinositol 3-phosphate 5-kinase; AltName: Full=Diphosphoinositide kinase; AltName: Full=Type III PIP kinase; Short=PIPkin-III	1e-139	0.28	0.47
g329.t1	ATY62871.1 hypothetical protein A9K55_007266	ATY62871.1 hypothetical protein A9K55_007266 [Cordyceps militaris]	2.3e-106	0.97	0.97	g471.t1	K09660		g347.t1		g2196.t1	GO:0006813(potassium ion transport)	GO:0030955(potassium ion binding) GO:0000049(tRNA binding) GO:0005249(voltage-gated potassium channel activity)	GO:0016021(integral to membrane)	g486.t1	Mitochondrial distribution and morphology protein 12	A4RM00.1 RecName: Full=Mitochondrial distribution and morphology protein 12; AltName: Full=Mitochondrial inheritance component MDM12	5e-139	0.48	0.57
g330.t1	XP_006672950.1 GTP binding protein (Gtp1), putative	XP_006672950.1 GTP binding protein (Gtp1), putative [Cordyceps militaris CM01] EGX89495.1 GTP binding protein (Gtp1), putative [Cordyceps militaris CM01]	1.4e-264	0.99	1	g474.t1	K06062	2.3.1.48	g348.t1		g913.t1		GO:0005515(protein binding)		g487.t1	Vacuolar protein sorting-associated protein 28	Q02767.1 RecName: Full=Vacuolar protein sorting-associated protein 28; AltName: Full=ESCRT-I complex subunit VPS28	2e-46	0.37	0.62
g331.t1	ATY62870.1 hypothetical protein A9K55_007268	ATY62870.1 hypothetical protein A9K55_007268 [Cordyceps militaris]	0	0.9	0.91	g475.t1	K02830	3.1.11.2	g349.t1		g1085.t1	GO:0055114(oxidation-reduction process)	GO:0016491(oxidoreductase activity)		g489.t1		P39744.2 RecName: Full=Nucleolar complex protein 2	4e-142	0.37	0.58
g332.t1	ATY63286.1 pre-mRNA splicing factor cwc2	ATY63286.1 pre-mRNA splicing factor cwc2 [Cordyceps militaris]	1.2e-240	0.98	0.99	g476.t1	K07034		g350.t1		g6121.t1	GO:0055085(transmembrane transport)	GO:0022857(transmembrane transporter activity)		g493.t1	3-hydroxyacyl-CoA dehydrogenase type-2	O02691.3 RecName: Full=3-hydroxyacyl-CoA dehydrogenase type-2; AltName: Full=17-beta-hydroxysteroid dehydrogenase 10; AltName: Full=3-hydroxy-2-methylbutyryl-CoA dehydrogenase; AltName: Full=3-hydroxyacyl-CoA dehydrogenase type II; AltName: Full=Mitochondrial ribonuclease P protein 2; Short=Mitochondrial RNase P protein 2; AltName: Full=Type II HADH	3e-55	0.43	0.57
g333.t1	ATY61626.1 Spindle-body formation-associated	ATY61626.1 Spindle-body formation-associated [Cordyceps militaris]	0	0.99	0.99	g480.t1	K17261		g351.t1	KOG0375	g9577.t1	GO:0006520(cellular amino acid metabolic process) GO:0019752(carboxylic acid metabolic process)	GO:0016829(lyase activity) GO:0016831(carboxy-lyase activity) GO:0030170(pyridoxal phosphate binding)		g494.t1	D-3-phosphoglycerate dehydrogenase	O27051.1 RecName: Full=D-3-phosphoglycerate dehydrogenase; Short=PGDH	2e-29	0.33	0.5
g334.t1	XP_008601847.1 hypothetical protein BBA_08528	XP_008601847.1 hypothetical protein BBA_08528 [Beauveria bassiana ARSEF 2860] EJP62444.1 hypothetical protein BBA_08528 [Beauveria bassiana ARSEF 2860]	1.2e-40	0.84	0.92	g481.t1	K03259		g352.t1	KOG3889	g5980.t1		GO:0003677(DNA binding)		g495.t1	Zinc-regulated transporter 2	Q12436.1 RecName: Full=Zinc-regulated transporter 2; AltName: Full=Low-affinity zinc transport protein ZRT2	2e-61	0.36	0.55
g335.t1	ATY61627.1 hypothetical protein A9K55_007273	ATY61627.1 hypothetical protein A9K55_007273 [Cordyceps militaris]	4.2e-235	0.99	0.99	g482.t1	K18660	6.2.1.-	g353.t1	KOG1867	g3479.t1	GO:0055114(oxidation-reduction process)	GO:0005506(iron ion binding) GO:0016705(oxidoreductase activity, acting on paired donors, with incorporation or reduction of molecular oxygen) GO:0020037(heme binding)		g497.t1		P28348.1 RecName: Full=Nitrogen assimilation transcription factor nirA	7e-25	0.26	0.43
g336.t1	ATY61628.1 kinase (Gcn2)	ATY61628.1 kinase (Gcn2) [Cordyceps militaris]	0	0.97	0.97	g483.t1	K05527		g354.t1	KOG1441	g3539.t1	GO:0006355(regulation of transcription, DNA-dependent)	GO:0003677(DNA binding)		g498.t1	General alpha-glucoside permease	P53048.1 RecName: Full=General alpha-glucoside permease; AltName: Full=Maltose permease MAL11; AltName: Full=Maltose transport protein MAL11	6e-60	0.29	0.46
g337.t1	XP_006672941.1 general amino-acid permease GAP1	XP_006672941.1 general amino-acid permease GAP1 [Cordyceps militaris CM01] EGX89486.1 general amino-acid permease GAP1 [Cordyceps militaris CM01]	0	0.93	0.93	g485.t1	K00921	2.7.1.150	g356.t1		g2406.t1	GO:0055085(transmembrane transport)	GO:0022857(transmembrane transporter activity)		g500.t1	3-beta-hydroxysteroid-Delta(8),Delta(7)-isomerase	P70245.3 RecName: Full=3-beta-hydroxysteroid-Delta(8),Delta(7)-isomerase; AltName: Full=Cholestenol Delta-isomerase; AltName: Full=Delta(8)-Delta(7) sterol isomerase; Short=D8-D7 sterol isomerase; AltName: Full=Emopamil-binding protein	5e-47	0.4	0.57
g338.t1	XP_006672940.1 ubiquitin conjugating enzyme (UbcC), putative	XP_006672940.1 ubiquitin conjugating enzyme (UbcC), putative [Cordyceps militaris CM01] ATY61622.1 Ubiquitin-conjugating enzyme RWD [Cordyceps militaris] EGX89485.1 ubiquitin conjugating enzyme (UbcC), putative [Cordyceps militaris CM01]	4.5e-132	1	1	g486.t1	K17765		g358.t1	KOG4750	g5916.t1	GO:0046034(ATP metabolic process)	GO:0005524(ATP binding)		g501.t1	Probable peptide methionine sulfoxide reductase	Q09859.2 RecName: Full=Probable peptide methionine sulfoxide reductase; Short=Protein-methionine-S-oxide reductase; AltName: Full=Peptide-methionine (S)-S-oxide reductase; Short=Peptide Met(O) reductase	9e-57	0.51	0.65
g339.t1	ATY61623.1 ubiquitin interaction domain-containing	ATY61623.1 ubiquitin interaction domain-containing [Cordyceps militaris]	0	0.98	0.98	g487.t1	K12184		g359.t1	euNOG04164	g7763.t1	GO:0010207(photosystem II assembly) GO:0006260(DNA replication)	GO:0008134(transcription factor binding) GO:0070840(dynein complex binding) GO:0042803(protein homodimerization activity)		g502.t1	Growth hormone-inducible transmembrane protein	Q91VC9.1 RecName: Full=Growth hormone-inducible transmembrane protein; AltName: Full=Mitochondrial morphology and cristae structure 1; Short=MICS1; Flags: Precursor	8e-31	0.35	0.53
g340.t1	XP_006672938.1 ABC multidrug transporter, putative	XP_006672938.1 ABC multidrug transporter, putative [Cordyceps militaris CM01] EGX89483.1 ABC multidrug transporter, putative [Cordyceps militaris CM01]	0	0.9	0.92	g488.t1	K14833		g360.t1	euNOG22920	g2653.t1	GO:0009405(pathogenesis)		GO:0005576(extracellular region)	g503.t1	F-box/LRR-repeat protein 7	A1A5X2.1 RecName: Full=F-box/LRR-repeat protein 7; AltName: Full=F-box and leucine-rich repeat protein 7	1e-18	0.25	0.43
g341.t1	ATY61625.1 DnaJ domain-containing protein	ATY61625.1 DnaJ domain-containing protein [Cordyceps militaris]	1.5e-251	1	1	g489.t1	K14833		g361.t1	KOG3309	g1059.t1		GO:0016757(transferase activity, transferring glycosyl groups)		g505.t1	Threonine dehydratase, mitochondrial	O42615.1 RecName: Full=Threonine dehydratase, mitochondrial; AltName: Full=Threonine deaminase; Flags: Precursor	0	0.56	0.69
g342.t1	ATY61630.1 Glycoside superfamily	ATY61630.1 Glycoside superfamily [Cordyceps militaris]	0	0.99	0.99	g491.t1	K08257	3.2.1.101	g362.t1	euNOG11135	g6499.t1	GO:0055114(oxidation-reduction process)			g507.t1		O13876.1 RecName: Full=GTP-binding protein ypt4	2e-48	0.46	0.63
g344.t1	ATY61631.1 allergen	ATY61631.1 allergen [Cordyceps militaris]	2.6e-139	0.99	1	g493.t1	K00602	2.1.2.3 3.5.4.10	g363.t1	euNOG04485	g8827.t1	GO:0006367(transcription initiation from RNA polymerase II promoter)		GO:0005672(transcription factor TFIIA complex)	g508.t1	Probable beta-mannosidase B	Q0CCA0.2 RecName: Full=Probable beta-mannosidase B; AltName: Full=Mannanase B; Short=Mannase B; Flags: Precursor	0	0.48	0.65
g345.t1	ATY62794.1 Fatty acid hydroxylase	ATY62794.1 Fatty acid hydroxylase [Cordyceps militaris]	2.8e-275	0.99	1	g494.t1	K00018	1.1.1.29	g364.t1	KOG2614	g7946.t1	GO:0006468(protein phosphorylation)	GO:0005524(ATP binding) GO:0004672(protein kinase activity)		g509.t1		O94548.1 RecName: Full=Maintenance of telomere capping protein 1	2e-49	0.32	0.47
g346.t1	ATY62793.1 ankyrin repeat	ATY62793.1 ankyrin repeat [Cordyceps militaris]	0	0.89	0.89	g495.t1	K14709		g365.t1	euNOG13302	g3574.t1	GO:0015937(coenzyme A biosynthetic process)	GO:0017176(phosphatidylinositol N-acetylglucosaminyltransferase activity) GO:0016301(kinase activity)		g512.t1	60S ribosomal protein L23-A	P0CX41.1 RecName: Full=60S ribosomal protein L23-A; AltName: Full=L17a; AltName: Full=YL32 P0CX42.1 RecName: Full=60S ribosomal protein L23-B; AltName: Full=L17a; AltName: Full=YL32	5e-77	0.82	0.92
g347.t1	ATY62796.1 catalase	ATY62796.1 catalase [Cordyceps militaris]	0	0.99	0.99	g497.t1	K01301	3.4.17.21	g366.t1		g4856.t1	GO:0043386(mycotoxin biosynthetic process)			g513.t1	GDP-mannose transporter	A4RM13.1 RecName: Full=GDP-mannose transporter; Short=GMT	3e-156	0.71	0.85
g348.t1	XP_006672934.1 hypothetical protein CCM_07731	XP_006672934.1 hypothetical protein CCM_07731 [Cordyceps militaris CM01] EGX89479.1 hypothetical protein CCM_07731 [Cordyceps militaris CM01]	0	0.97	0.97	g498.t1	K08141		g367.t1		g1188.t1	GO:0006778(porphyrin-containing compound metabolic process)	GO:0003870(5-aminolevulinate synthase activity) GO:0030170(pyridoxal phosphate binding)	GO:0005759(mitochondrial matrix)	g514.t1		Q9UTN0.1 RecName: Full=Uncharacterized transcriptional regulatory protein C139.03	7e-26	0.29	0.43
g349.t1	ATY62798.1 Glucose-methanol-choline oxidoreductase	ATY62798.1 Glucose-methanol-choline oxidoreductase [Cordyceps militaris]	1.6e-111	1	1	g500.t1	K01824	5.3.3.5	g368.t1		g4422.t1	GO:0006826(iron ion transport)	GO:0015093(ferrous iron transmembrane transporter activity)	GO:0033180(proton-transporting V-type ATPase, V1 domain) GO:0016021(integral to membrane)	g515.t1	Cactin	Q9VR99.3 RecName: Full=Cactin; AltName: Full=Cactus-interacting protein	1e-55	0.31	0.48
g350.t1	ATY62798.1 Glucose-methanol-choline oxidoreductase	ATY62798.1 Glucose-methanol-choline oxidoreductase [Cordyceps militaris]	4e-284	1	1	g501.t1	K07304	1.8.4.11	g369.t1	KOG2450	g4063.t1	GO:0055085(transmembrane transport)	GO:0022857(transmembrane transporter activity)	GO:0016020(membrane)	g516.t1	Fork head domain transcription factor slp1	P32030.1 RecName: Full=Fork head domain transcription factor slp1; AltName: Full=Sloppy paired locus protein 1	3e-10	0.36	0.52
g351.t1	XP_018705669.1 Monooxygenase, FAD-binding protein	XP_018705669.1 Monooxygenase, FAD-binding protein [Cordyceps fumosorosea ARSEF 2679] OAA67680.1 Monooxygenase, FAD-binding protein [Cordyceps fumosorosea ARSEF 2679]	1e-235	0.77	0.86	g502.t1	K10273		g370.t1	euNOG04259	g4487.t1		GO:0019888(protein phosphatase regulator activity) GO:0008270(zinc ion binding)	GO:0005634(nucleus) GO:0030289(protein phosphatase 4 complex)	g518.t1		P13018.1 RecName: Full=Streptothricin acetyltransferase	8e-11	0.32	0.48
g352.t1	XP_006672931.1 serine/threonine-protein phosphatase 2B catalytic subunit	XP_006672931.1 serine/threonine-protein phosphatase 2B catalytic subunit [Cordyceps militaris CM01] ATY62800.1 serine threonine-phosphatase 2B catalytic subunit [Cordyceps militaris] EGX89476.1 serine/threonine-protein phosphatase 2B catalytic subunit [Cordyceps militaris CM01]	0	0.99	0.99	g503.t1	K10273		g371.t1	KOG3225	g778.t1	GO:0007064(mitotic sister chromatid cohesion)		GO:0031390(Ctf18 RFC-like complex)	g519.t1	Deoxyribodipyrimidine photo-lyase	P27526.1 RecName: Full=Deoxyribodipyrimidine photo-lyase; AltName: Full=DNA photolyase; AltName: Full=Photoreactivating enzyme	0	0.61	0.75
g353.t1	ATY62799.1 trimethyllysine dioxygenase	ATY62799.1 trimethyllysine dioxygenase [Cordyceps militaris]	9.4e-313	0.98	0.98	g504.t1	K10273		g372.t1	euNOG09402	g7012.t1			GO:0016021(integral to membrane) GO:0019012(virion)	g520.t1	40S ribosomal protein S21	O93798.1 RecName: Full=40S ribosomal protein S21; AltName: Full=CRP7	1e-48	0.82	0.91
g354.t1	ATY62791.1 ubiquitin C-terminal	ATY62791.1 ubiquitin C-terminal [Cordyceps militaris]	0	0.9	0.91	g505.t1	K01754	4.3.1.19	g373.t1	euNOG13256	g1498.t1	GO:0023041(neuronal signal transduction) GO:0006869(lipid transport)	GO:0008289(lipid binding)	GO:0030867(rough endoplasmic reticulum membrane) GO:0005576(extracellular region)	g521.t1		Q2HCM6.2 RecName: Full=Structure-specific endonuclease subunit SLX4	2e-58	0.3	0.41
g356.t1	ATY61550.1 integral membrane	ATY61550.1 integral membrane [Cordyceps militaris]	2e-244	0.94	0.94	g507.t1	K07880		g374.t1	KOG2441	g5882.t1	GO:0006351(transcription, DNA-dependent)	GO:0003676(nucleic acid binding)	GO:0005634(nucleus)	g522.t1	Uncharacterized protein AFUA_6G02800	Q4WCX9.1 RecName: Full=Uncharacterized protein AFUA_6G02800; Flags: Precursor	4e-13	0.35	0.46
g357.t1	ATY61551.1 Cyanovirin-N	ATY61551.1 Cyanovirin-N [Cordyceps militaris]	1.6e-94	0.98	1	g508.t1	K01192	3.2.1.25	g375.t1	KOG1693	g9522.t1		GO:0003677(DNA binding)		g523.t1		Q54DF2.1 RecName: Full=Probable serine/threonine-protein kinase MARK-A	3e-18	0.31	0.46
g358.t1	XP_006672927.1 arginine rich protein	XP_006672927.1 arginine rich protein [Cordyceps militaris CM01] EGX89472.1 arginine rich protein [Cordyceps militaris CM01]	9.7e-185	0.86	0.86	g512.t1	K02894		g376.t1		g2337.t1	GO:0000278(mitotic cell cycle)		GO:0042729(DASH complex) GO:0072686(mitotic spindle)	g527.t1		P34422.2 RecName: Full=Dipeptidyl peptidase family member 6	6e-26	0.29	0.46
g359.t1	XP_006672926.1 acetyltransferase	XP_006672926.1 acetyltransferase [Cordyceps militaris CM01] EGX89471.1 acetyltransferase [Cordyceps militaris CM01]	1.4e-157	0.98	0.99	g513.t1	K15356		g377.t1	KOG2928	g7715.t1	GO:0006355(regulation of transcription, DNA-dependent) GO:0006351(transcription, DNA-dependent)	GO:0008270(zinc ion binding) GO:0000981(sequence-specific DNA binding RNA polymerase II transcription factor activity) GO:0003677(DNA binding)		g528.t1		Q54IT3.1 RecName: Full=Probable flavin-containing monoamine oxidase A	6e-20	0.23	0.41
g360.t1	XP_006672925.1 mitochondrial fusion protein (Ugo1), putative	XP_006672925.1 mitochondrial fusion protein (Ugo1), putative [Cordyceps militaris CM01] EGX89470.1 mitochondrial fusion protein (Ugo1), putative [Cordyceps militaris CM01]	0	0.99	1	g514.t1	K11230	2.7.11.25	g378.t1	KOG2468	g7484.t1	GO:0016192(vesicle-mediated transport) GO:0006886(intracellular protein transport)	GO:0005198(structural molecule activity) GO:0005515(protein binding)	GO:0030117(membrane coat) GO:0030126(COPI vesicle coat)	g529.t1		O74923.1 RecName: Full=Uncharacterized transporter C757.13	4e-96	0.36	0.59
g361.t1	ATY61547.1 metalloprotease MEP1	ATY61547.1 metalloprotease MEP1 [Cordyceps militaris]	3.1e-231	0.99	0.99	g516.t1	K09401		g379.t1		g4661.t1	GO:0016192(vesicle-mediated transport) GO:0006886(intracellular protein transport) GO:0055114(oxidation-reduction process)	GO:0016625(oxidoreductase activity, acting on the aldehyde or oxo group of donors, iron-sulfur protein as acceptor) GO:0051536(iron-sulfur cluster binding) GO:0009055(electron carrier activity) GO:0016491(oxidoreductase activity)		g530.t1		Q9P5M9.1 RecName: Full=Meiotically up-regulated gene 14 protein	7e-94	0.51	0.7
g362.t1	XP_006672923.1 2Fe-2S iron-sulfur cluster binding domain-containing protein	XP_006672923.1 2Fe-2S iron-sulfur cluster binding domain-containing protein [Cordyceps militaris CM01] EGX89468.1 2Fe-2S iron-sulfur cluster binding domain-containing protein [Cordyceps militaris CM01]	9.3e-130	0.98	1	g518.t1	K19314	2.3.-.-	g380.t1	euNOG13257	g4511.t1		GO:0070403(NAD+ binding)		g531.t1		O74377.1 RecName: Full=Probable sulfate permease C3H7.02	1e-83	0.3	0.5
g363.t1	XP_006672922.1 DUF1665 domain-containing protein	XP_006672922.1 DUF1665 domain-containing protein [Cordyceps militaris CM01] EGX89467.1 DUF1665 domain-containing protein [Cordyceps militaris CM01]	3.2e-167	0.99	0.99	g519.t1	K01669	4.1.99.3	g381.t1		g2175.t1	GO:0005975(carbohydrate metabolic process)	GO:0003824(catalytic activity) GO:0016810(hydrolase activity, acting on carbon-nitrogen (but not peptide) bonds) GO:0008061(chitin binding) GO:0015926(glucosidase activity)		g532.t1		O34714.1 RecName: Full=Oxalate decarboxylase OxdC	2e-148	0.58	0.74
g364.t1	ATY61542.1 alkaline phosphatase family	ATY61542.1 alkaline phosphatase family [Cordyceps militaris]	0	0.98	0.99	g520.t1	K02971		g382.t1		g68.t1		GO:0016787(hydrolase activity)		g534.t1		Q9P6J0.1 RecName: Full=Uncharacterized transporter C1683.12	1e-67	0.32	0.51
g365.t1	XP_006672920.1 monooxygenase, putative	XP_006672920.1 monooxygenase, putative [Cordyceps militaris CM01] EGX89465.1 monooxygenase, putative [Cordyceps militaris CM01]	0	1	1	g521.t1	K13355	3.6.1.-	g384.t1		g8636.t1		GO:0003824(catalytic activity)		g535.t1	Serine/threonine-protein kinase srk1	O94547.1 RecName: Full=Serine/threonine-protein kinase srk1; AltName: Full=Sty1-regulated kinase 1	7e-165	0.52	0.68
g366.t1	ATY61783.1 6-phosphogluconate dehydrogenase	ATY61783.1 6-phosphogluconate dehydrogenase [Cordyceps militaris]	4.3e-224	1	1	g522.t1	K01527		g385.t1		g8204.t1	GO:0051056(regulation of small GTPase mediated signal transduction) GO:0043547(positive regulation of GTPase activity)	GO:0005096(GTPase activator activity)		g539.t1	26S proteasome regulatory subunit rpn11	P41878.2 RecName: Full=26S proteasome regulatory subunit rpn11; AltName: Full=Protein pad1	5e-150	0.7	0.81
g367.t1	KFY91516.1 hypothetical protein V500_04639	KFY91516.1 hypothetical protein V500_04639 [Pseudogymnoascus sp. VKM F-4518 (FW-2643)]	1.9e-11	0.28	0.5	g523.t1	K11481	2.7.11.1	g386.t1	KOG3022	g22.t1	GO:0006812(cation transport) GO:0006814(sodium ion transport) GO:0055085(transmembrane transport)	GO:0004540(ribonuclease activity) GO:0015299(solute:hydrogen antiporter activity) GO:0015385(sodium:hydrogen antiporter activity)	GO:0016021(integral to membrane) GO:0016020(membrane)	g540.t1	Histone deacetylase RPD3	P32561.1 RecName: Full=Histone deacetylase RPD3; AltName: Full=Transcriptional regulatory protein RPD3	0	0.69	0.83
g368.t1	ATY61784.1 NAD(P)-binding domain	ATY61784.1 NAD(P)-binding domain [Cordyceps militaris]	2.6e-287	0.99	0.99	g527.t1	K01303	3.4.19.1	g387.t1	KOG0567	g1378.t1		GO:0004062(aryl sulfotransferase activity)		g541.t1	Probable DNA-directed RNA polymerase III subunit rpc6	O94553.1 RecName: Full=Probable DNA-directed RNA polymerase III subunit rpc6; Short=RNA polymerase III subunit C6; AltName: Full=DNA-directed RNA polymerase III 34 kDa polypeptide; AltName: Full=RNA polymerase III subunit C34	2e-25	0.3	0.44
g369.t1	ATY61785.1 molybdopterin cofactor	ATY61785.1 molybdopterin cofactor [Cordyceps militaris]	0	0.98	0.99	g528.t1	K00274	1.4.3.4	g388.t1	KOG2907	g7504.t1		GO:0003677(DNA binding)		g542.t1	Peptidyl-prolyl cis-trans isomerase, mitochondrial	P10255.1 RecName: Full=Peptidyl-prolyl cis-trans isomerase, mitochondrial; Short=PPIase; AltName: Full=Cyclophilin; Short=CPH; AltName: Full=Cyclosporin A-binding protein; AltName: Full=Rotamase; Flags: Precursor	2e-100	0.74	0.84
g370.t1	XP_006672916.1 betaine aldehyde dehydrogenase	XP_006672916.1 betaine aldehyde dehydrogenase [Cordyceps militaris CM01] EGX89461.1 betaine aldehyde dehydrogenase [Cordyceps militaris CM01]	0	0.98	0.99	g529.t1	K08192		g389.t1	KOG1020	g4255.t1	GO:0055114(oxidation-reduction process)	GO:0016491(oxidoreductase activity)		g543.t1		P78813.2 RecName: Full=ENTH domain-containing protein C794.11c	2e-105	0.44	0.56
g371.t1	ATY61787.1 fungal specific transcription factor	ATY61787.1 fungal specific transcription factor [Cordyceps militaris]	0	0.87	0.87	g530.t1	K01792	5.1.3.15	g390.t1	KOG1397	g5842.t1	GO:0055114(oxidation-reduction process)	GO:0020037(heme binding) GO:0016491(oxidoreductase activity)		g546.t1		Q9P326.1 RecName: Full=Transcriptional regulatory protein pro-1	1e-11	0.36	0.47
g372.t1	ATY63348.1 import inner membrane translocase subunit tim-22	ATY63348.1 import inner membrane translocase subunit tim-22 [Cordyceps militaris]	3.5e-134	0.62	0.65	g531.t1	K14708		g391.t1		g9008.t1	GO:0035435(phosphate ion transmembrane transport)	GO:0015114(phosphate ion transmembrane transporter activity)	GO:0016021(integral to membrane)	g547.t1	Copper transport protein CTR3	Q06686.1 RecName: Full=Copper transport protein CTR3; Short=Copper transporter 3	2e-26	0.32	0.45
g373.t1	ATY61788.1 glycoside hydrolase family 16	ATY61788.1 glycoside hydrolase family 16 [Cordyceps militaris]	2.3e-251	0.88	0.9	g532.t1	K01569	4.1.1.2	g392.t1		g7993.t1	GO:0016579(protein deubiquitination)	GO:0004843(ubiquitin-specific protease activity)		g549.t1	Protein-ribulosamine 3-kinase, chloroplastic	Q9LEW8.2 RecName: Full=Protein-ribulosamine 3-kinase, chloroplastic; AltName: Full=Fructosamine 3-kinase-related protein; Short=AtFN3K-RP; Flags: Precursor	2e-17	0.29	0.44
g374.t1	OAA75656.1 hypothetical protein LEL_07644	OAA75656.1 hypothetical protein LEL_07644 [Akanthomyces lecanii RCEF 1005]	9e-72	0.7	0.78	g533.t1	K10901	3.6.4.12	g393.t1		g5373.t1	GO:0006355(regulation of transcription, DNA-dependent) GO:0006351(transcription, DNA-dependent)	GO:0008270(zinc ion binding) GO:0000981(sequence-specific DNA binding RNA polymerase II transcription factor activity) GO:0003677(DNA binding)		g550.t1		Q00808.1 RecName: Full=Vegetative incompatibility protein HET-E-1	7e-25	0.21	0.38
g375.t1	XP_006672913.1 transcriptional regulator Cwf13/SkiP, putative	XP_006672913.1 transcriptional regulator Cwf13/SkiP, putative [Cordyceps militaris CM01] EGX89458.1 transcriptional regulator Cwf13/SkiP, putative [Cordyceps militaris CM01]	0	0.99	1	g534.t1	K13336		g394.t1		g4474.t1	GO:0006886(intracellular protein transport) GO:0016192(vesicle-mediated transport)	GO:0005515(protein binding)	GO:0030117(membrane coat)	g551.t1		P40474.1 RecName: Full=Quinidine resistance protein 2	2e-64	0.31	0.49
g376.t1	XP_006672912.1 erp2,4	XP_006672912.1 erp2,4 [Cordyceps militaris CM01] EGX89457.1 erp2,4 [Cordyceps militaris CM01]	3.7e-143	1	1	g535.t1	K00924		g395.t1	euNOG08638	g7626.t1	GO:0008610(lipid biosynthetic process) GO:0055114(oxidation-reduction process)	GO:0005506(iron ion binding) GO:0016491(oxidoreductase activity)		g552.t1		O43000.2 RecName: Full=Pantothenate transporter liz1	2e-52	0.27	0.46
g377.t1	XP_006672911.1 hypothetical protein CCM_07708	XP_006672911.1 hypothetical protein CCM_07708 [Cordyceps militaris CM01] EGX89456.1 hypothetical protein CCM_07708 [Cordyceps militaris CM01]	2.2e-101	0.99	0.99	g539.t1	K03030		g396.t1	KOG0130	g5717.t1	GO:0007224(smoothened signaling pathway)			g553.t1		Q9USI5.1 RecName: Full=Heat shock protein sti1 homolog	0	0.55	0.7
g378.t1	ATY62121.1 origin recognition complex subunit 2	ATY62121.1 origin recognition complex subunit 2 [Cordyceps militaris]	0	0.93	0.94	g540.t1	K06067	3.5.1.98	g397.t1	KOG0269	g9023.t1		GO:0016787(hydrolase activity) GO:0005524(ATP binding) GO:0003676(nucleic acid binding) GO:0003677(DNA binding)		g555.t1	Small nuclear ribonucleoprotein G	O74966.1 RecName: Full=Small nuclear ribonucleoprotein G; Short=snRNP-G; AltName: Full=Sm protein G; Short=Sm-G; Short=SmG	3e-29	0.66	0.87
g379.t1	XP_006672909.1 phosphatidate cytidylyltransferase, putative	XP_006672909.1 phosphatidate cytidylyltransferase, putative [Cordyceps militaris CM01] EGX89454.1 phosphatidate cytidylyltransferase, putative [Cordyceps militaris CM01]	0	0.99	0.99	g541.t1	K03025		g398.t1		g7361.t1			GO:0005886(plasma membrane)	g558.t1	Uncharacterized endoplasmic reticulum membrane protein C1709.03	O74728.2 RecName: Full=Uncharacterized endoplasmic reticulum membrane protein C1709.03; Flags: Precursor	3e-19	0.4	0.61
g380.t1	ATY61436.1 hypothetical protein A9K55_007314	ATY61436.1 hypothetical protein A9K55_007314 [Cordyceps militaris]	4.2e-124	0.98	0.98	g542.t1	K01802	5.2.1.8	g399.t1	KOG2608	g1771.t1	GO:0055114(oxidation-reduction process)	GO:0016616(oxidoreductase activity, acting on the CH-OH group of donors, NAD or NADP as acceptor)		g561.t1		O14141.2 RecName: Full=Maf-like protein C3G6.03c	3e-58	0.44	0.65
g381.t1	XP_006672907.1 hypothetical protein CCM_07704	XP_006672907.1 hypothetical protein CCM_07704 [Cordyceps militaris CM01] EGX89452.1 hypothetical protein CCM_07704 [Cordyceps militaris CM01]	4.9e-83	0.98	0.99	g543.t1	K12471		g400.t1	KOG3484	g7156.t1	GO:0055114(oxidation-reduction process)	GO:0071949(FAD binding) GO:0016491(oxidoreductase activity)		g562.t1	Protein max	P91664.1 RecName: Full=Protein max; Short=dMax; AltName: Full=Myc-associated factor X	1e-09	0.36	0.59
g382.t1	XP_006672906.1 metallopeptidase MepB	XP_006672906.1 metallopeptidase MepB [Cordyceps militaris CM01] EGX89451.1 metallopeptidase MepB [Cordyceps militaris CM01]	0	0.98	0.99	g546.t1	K09243		g401.t1	KOG3102	g3492.t1	GO:0006355(regulation of transcription, DNA-dependent)	GO:0003723(RNA binding)		g563.t1	Probable threonine--tRNA ligase, mitochondrial	O13969.2 RecName: Full=Probable threonine--tRNA ligase, mitochondrial; AltName: Full=Threonyl-tRNA synthetase; Short=ThrRS; Flags: Precursor	2e-143	0.47	0.65
g383.t1	PQK09830.1 hypothetical protein BB8028_0002g01540	PQK09830.1 hypothetical protein BB8028_0002g01540 [Beauveria bassiana]	6.8e-18	0.77	0.83	g547.t1	K14686		g402.t1	euNOG12097	g9692.t1	GO:0055085(transmembrane transport)	GO:0022857(transmembrane transporter activity)		g564.t1	Importin-11	Q8K2V6.1 RecName: Full=Importin-11; Short=Imp11; AltName: Full=Ran-binding protein 11; Short=RanBP11	3e-90	0.25	0.45
g384.t1	XP_006672905.1 phospholipase A2, group VII	XP_006672905.1 phospholipase A2, group VII [Cordyceps militaris CM01] EGX89450.1 phospholipase A2, group VII [Cordyceps militaris CM01]	0	0.99	1	g549.t1	K00924	2.7.1.-	g403.t1	KOG1896	g2832.t1	GO:0035434(copper ion transmembrane transport)	GO:0005375(copper ion transmembrane transporter activity)	GO:0016021(integral to membrane)	g565.t1		A7RK30.1 RecName: Full=Quinone oxidoreductase-like protein 2 homolog	5e-47	0.38	0.54
g385.t1	XP_006672904.1 hypothetical protein CCM_07701	XP_006672904.1 hypothetical protein CCM_07701 [Cordyceps militaris CM01] EGX89449.1 hypothetical protein CCM_07701 [Cordyceps militaris CM01]	0	0.99	0.99	g550.t1	K00777	2.4.2.-	g404.t1		g2833.t1		GO:0008270(zinc ion binding)		g566.t1		P48510.2 RecName: Full=Ubiquitin domain-containing protein DSK2	4e-43	0.35	0.44
g386.t1	XP_006672903.1 Glia maturation factor beta	XP_006672903.1 Glia maturation factor beta [Cordyceps militaris CM01] EGX89448.1 Glia maturation factor beta [Cordyceps militaris CM01]	3.6e-74	1	1	g551.t1	K17617	3.1.3.16	g405.t1	euNOG05375	g597.t1		GO:0016887(ATPase activity) GO:0005524(ATP binding)		g567.t1		O42857.1 RecName: Full=Nitrogen permease regulator 2 homolog	6e-19	0.29	0.49
g387.t1	XP_006672902.1 protein NBP35	XP_006672902.1 protein NBP35 [Cordyceps militaris CM01] ATY61435.1 protein NBP35 [Cordyceps militaris] EGX89447.1 protein NBP35 [Cordyceps militaris CM01]	2.1e-251	1	1	g552.t1	K03448		g406.t1	KOG0014	g7373.t1	GO:0006260(DNA replication)	GO:0003887(DNA-directed DNA polymerase activity)		g568.t1		O42857.1 RecName: Full=Nitrogen permease regulator 2 homolog	2e-19	0.29	0.46
g388.t1	XP_006672901.1 HEAT repeat protein	XP_006672901.1 HEAT repeat protein [Cordyceps militaris CM01] ATY62691.1 HEAT repeat [Cordyceps militaris] EGX89446.1 HEAT repeat protein [Cordyceps militaris CM01]	4.3e-174	0.95	0.95	g553.t1	K09553		g407.t1		g7955.t1	GO:0006807(nitrogen compound metabolic process)		GO:0005739(mitochondrion)	g569.t1	Tyrosine--tRNA ligase, mitochondrial	P12063.2 RecName: Full=Tyrosine--tRNA ligase, mitochondrial; AltName: Full=Tyrosyl-tRNA synthetase; Short=TyrRS; Flags: Precursor	0	0.47	0.63
g389.t1	ATY62692.1 Zinc TFIIS-type	ATY62692.1 Zinc TFIIS-type [Cordyceps militaris]	4.1e-86	1	1	g554.t1	K13211		g408.t1	euNOG14227	g7847.t1	GO:0015889(cobalamin transport) GO:0042998(positive regulation of Golgi to plasma membrane protein transport) GO:0019050(suppression by virus of host apoptosis)	GO:0031419(cobalamin binding) GO:0071253(connexin binding)	GO:0005802(trans-Golgi network) GO:0016021(integral to membrane) GO:0097197(tetraspanin-enriched microdomain) GO:0001772(immunological synapse) GO:0005887(integral to plasma membrane)	g570.t1	Succinate dehydrogenase [ubiquinone] cytochrome b small subunit, mitochondrial	Q7SGY6.1 RecName: Full=Succinate dehydrogenase [ubiquinone] cytochrome b small subunit, mitochondrial; Short=CybS; AltName: Full=Succinate-ubiquinone reductase membrane anchor subunit; Flags: Precursor	5e-55	0.52	0.73
g390.t1	ATY62689.1 sister chromatid cohesion	ATY62689.1 sister chromatid cohesion [Cordyceps militaris]	0	0.98	0.98	g555.t1	K11099		g409.t1	euNOG18050	g561.t1		GO:0047429(nucleoside-triphosphate diphosphatase activity)		g572.t1	Chromatin-remodeling complexes subunit NGG1	P32494.1 RecName: Full=Chromatin-remodeling complexes subunit NGG1; AltName: Full=Transcriptional adapter 3	9e-46	0.31	0.5
g391.t1	XP_006672899.1 sodium/calcium transporter, putative	XP_006672899.1 sodium/calcium transporter, putative [Cordyceps militaris CM01] EGX89444.1 sodium/calcium transporter, putative [Cordyceps militaris CM01]	0	0.99	1	g556.t1	K18064		g410.t1	euNOG13195	g1847.t1	GO:0055085(transmembrane transport)	GO:0015267(channel activity)	GO:0016020(membrane)	g573.t1	Urease	Q6A3P9.2 RecName: Full=Urease; AltName: Full=Urea amidohydrolase	0	0.74	0.85
g392.t1	XP_006672898.1 tropinone reductase, putative	XP_006672898.1 tropinone reductase, putative [Cordyceps militaris CM01] EGX89443.1 tropinone reductase, putative [Cordyceps militaris CM01]	5.5e-119	0.89	0.89	g557.t1	K08773		g411.t1		g4337.t1	GO:0006725(cellular aromatic compound metabolic process) GO:0055114(oxidation-reduction process)	GO:0003824(catalytic activity) GO:0008199(ferric iron binding)		g574.t1	High mobility group protein 1	Q03973.1 RecName: Full=High mobility group protein 1; AltName: Full=High spontaneous mutagenesis protein 2	8e-07	0.29	0.45
g393.t1	ATY63262.1 Fungal transcriptional regulatory	ATY63262.1 Fungal transcriptional regulatory [Cordyceps militaris]	1.9e-167	0.98	1	g560.t1	K11757		g412.t1	KOG0537	g2489.t1	GO:0055085(transmembrane transport) GO:0055114(oxidation-reduction process)	GO:0022857(transmembrane transporter activity)	GO:0016020(membrane)	g575.t1	Stress protein DDR48	P18899.4 RecName: Full=Stress protein DDR48; AltName: Full=DNA damage-responsive protein 48; Short=DDRP 48; AltName: Full=Flocculent-specific protein; AltName: Full=YP 75	5e-16	0.34	0.48
g394.t1	ATY62688.1 phytanoyl-dioxygenase	ATY62688.1 phytanoyl-dioxygenase [Cordyceps militaris]	1.2e-226	0.99	0.99	g561.t1	K06287		g413.t1	KOG0254	g4312.t1	GO:0006508(proteolysis)	GO:0008080(N-acetyltransferase activity) GO:0008236(serine-type peptidase activity)		g576.t1		Q1MTR5.1 RecName: Full=Uncharacterized RING finger membrane protein C15C4.06c	7e-15	0.47	0.63
g395.t1	XP_006672895.1 hypothetical protein CCM_07692	XP_006672895.1 hypothetical protein CCM_07692 [Cordyceps militaris CM01] EGX89440.1 hypothetical protein CCM_07692 [Cordyceps militaris CM01]	4e-135	1	1	g562.t1	K06287		g414.t1	KOG3860	g4916.t1	GO:0009116(nucleoside metabolic process)			g578.t1	Transcriptional regulatory protein moc3	Q9UT46.4 RecName: Full=Transcriptional regulatory protein moc3; AltName: Full=Multicopy suppressor of overexpressed cyr1 protein 3	1e-10	0.45	0.55
g396.t1	XP_006672894.1 NUDIX domain, putative	XP_006672894.1 NUDIX domain, putative [Cordyceps militaris CM01] EGX89439.1 NUDIX domain, putative [Cordyceps militaris CM01]	6.1e-121	0.99	0.99	g563.t1	K01868	6.1.1.3	g415.t1		g9327.t1	GO:0051604(protein maturation)	GO:0004252(serine-type endopeptidase activity) GO:0016151(nickel cation binding) GO:0031072(heat shock protein binding) GO:0016817(hydrolase activity, acting on acid anhydrides) GO:0051082(unfolded protein binding) GO:0017111(nucleoside-triphosphatase activity) GO:0004197(cysteine-type endopeptidase activity) GO:0003968(RNA-directed RNA polymerase activity) GO:0070008(serine-type exopeptidase act…		g579.t1	Peroxisomal biogenesis factor 2	P51021.1 RecName: Full=Peroxisomal biogenesis factor 2; AltName: Full=Peroxin-2; AltName: Full=Peroxisomal protein CAR1	0	0.68	0.81
g397.t1	ATY61504.1 RNA-binding 8A	ATY61504.1 RNA-binding 8A [Cordyceps militaris]	2.2e-83	0.88	0.88	g564.t1	K10393		g416.t1	euNOG17217	g5984.t1	GO:0006355(regulation of transcription, DNA-dependent) GO:0006351(transcription, DNA-dependent)	GO:0008270(zinc ion binding) GO:0000981(sequence-specific DNA binding RNA polymerase II transcription factor activity) GO:0003677(DNA binding)		g580.t1		O74949.2 RecName: Full=Uncharacterized protein C553.12c	2e-52	0.31	0.45
g398.t1	XP_006672890.1 WD repeat protein	XP_006672890.1 WD repeat protein [Cordyceps militaris CM01] EGX89435.1 WD repeat protein [Cordyceps militaris CM01]	0	0.94	0.94	g565.t1	K00344	1.6.5.5	g417.t1	KOG2997	g7002.t1	GO:0006260(DNA replication) GO:0000731(DNA synthesis involved in DNA repair)			g581.t1	Adenine phosphoribosyltransferase	Q6CA53.1 RecName: Full=Adenine phosphoribosyltransferase; Short=APRT	6e-65	0.57	0.73
g399.t1	ATY61654.1 UV radiation resistance	ATY61654.1 UV radiation resistance [Cordyceps militaris]	0	0.99	0.99	g566.t1	K04523		g418.t1	KOG0761	g9740.t1		GO:0005524(ATP binding)		g582.t1	ER degradation-enhancing alpha-mannosidase-like protein 1	O94726.2 RecName: Full=ER degradation-enhancing alpha-mannosidase-like protein 1; Flags: Precursor	4e-113	0.37	0.54
g400.t1	ATY61509.1 oxidoreductin	ATY61509.1 oxidoreductin [Cordyceps militaris]	0	0.99	0.99	g567.t1	K17686	3.6.3.54	g419.t1		g6494.t1	GO:0006355(regulation of transcription, DNA-dependent) GO:0006351(transcription, DNA-dependent)	GO:0008270(zinc ion binding) GO:0000981(sequence-specific DNA binding RNA polymerase II transcription factor activity) GO:0003677(DNA binding)		g584.t1		P08638.1 RecName: Full=Regulatory protein LEU3	1e-38	0.24	0.42
g401.t1	XP_006672887.1 cell cycle regulatory protein Cks/Suc1, putative	XP_006672887.1 cell cycle regulatory protein Cks/Suc1, putative [Cordyceps militaris CM01] ATY62043.1 cell cycle regulatory Cks [Cordyceps militaris] EGX89432.1 cell cycle regulatory protein Cks/Suc1, putative [Cordyceps militaris CM01]	2.1e-70	1	1	g568.t1	K05290	2.6.-.-	g420.t1	KOG1188	g1884.t1	GO:0006351(transcription, DNA-dependent)	GO:0008270(zinc ion binding) GO:0003677(DNA binding)		g585.t1		Q4IPZ1.1 RecName: Full=Mitochondrial import inner membrane translocase subunit TIM10	2e-51	0.95	0.97
g402.t1	XP_006672886.1 Unidentified protein family UPF0406	XP_006672886.1 Unidentified protein family UPF0406 [Cordyceps militaris CM01] EGX89431.1 Unidentified protein family UPF0406 [Cordyceps militaris CM01]	4.3e-185	0.97	0.98	g569.t1	K01866	6.1.1.1	g421.t1	KOG3962	g8437.t1	GO:0006412(translation)	GO:0003735(structural constituent of ribosome) GO:2001070(starch binding)	GO:0005840(ribosome)	g586.t1		P46679.2 RecName: Full=Protein STB2	7e-51	0.32	0.47
g403.t1	ATY62616.1 Pal1 cell morphology	ATY62616.1 Pal1 cell morphology [Cordyceps militaris]	0	0.99	0.99	g570.t1	K00237		g422.t1	euNOG08683	g6936.t1	GO:0007034(vacuolar transport) GO:0006886(intracellular protein transport) GO:0008608(attachment of spindle microtubules to kinetochore) GO:0006357(regulation of transcription from RNA polymerase II promoter) GO:0006260(DNA replication) GO:0007155(cell adhesion) GO:0007093(mitotic cell cycle checkpoint)	GO:0070840(dynein complex binding) GO:0003712(transcription cofactor activity) GO:0008134(transcription factor binding) GO:0042803(protein homodimerization activity)	GO:0072686(mitotic spindle) GO:0031083(BLOC-1 complex) GO:0005801(cis-Golgi network) GO:0016020(membrane) GO:0042729(DASH complex) GO:0019028(viral capsid) GO:0016592(mediator complex) GO:0030133(transport vesicle) GO:0000776(kinetochore)	g587.t1		O59668.1 RecName: Full=LisH domain-containing protein C29A3.03c	2e-52	0.38	0.53
g404.t1	XP_006672884.1 protein CFT1	XP_006672884.1 protein CFT1 [Cordyceps militaris CM01] EGX89429.1 protein CFT1 [Cordyceps militaris CM01]	0	0.99	0.99	g571.t1	K13621		g423.t1	KOG1558	g1341.t1	GO:0007005(mitochondrion organization) GO:0000001(mitochondrion inheritance)		GO:0005743(mitochondrial inner membrane)	g588.t1		O13938.3 RecName: Full=UPF0658 Golgi apparatus membrane protein C23H3.04	4e-45	0.32	0.54
g405.t1	ATY61513.1 protein CFT1	ATY61513.1 protein CFT1 [Cordyceps militaris]	0	0.99	0.99	g572.t1	K11315		g424.t1	euNOG11676	g2497.t1	GO:0055114(oxidation-reduction process)	GO:0071949(FAD binding) GO:0016491(oxidoreductase activity)		g589.t1	Thiol-specific monooxygenase	Q9HFE4.1 RecName: Full=Thiol-specific monooxygenase; AltName: Full=Flavin-dependent monooxygenase	1e-86	0.36	0.54
g406.t1	XP_006672883.1 LMBR1 domain protein, putative	XP_006672883.1 LMBR1 domain protein, putative [Cordyceps militaris CM01] EGX89428.1 LMBR1 domain protein, putative [Cordyceps militaris CM01]	0	0.99	0.99	g573.t1	K01427	3.5.1.5	g425.t1		g3762.t1	GO:0030638(polyketide metabolic process)			g590.t1	Arginine--tRNA ligase, cytoplasmic	Q05506.1 RecName: Full=Arginine--tRNA ligase, cytoplasmic; AltName: Full=Arginyl-tRNA synthetase; Short=ArgRS	0	0.54	0.69
g407.t1	ATY62456.1 SRF-type transcription factor	ATY62456.1 SRF-type transcription factor [Cordyceps militaris]	0	0.89	0.9	g574.t1	K01427	3.5.1.5	g426.t1	euNOG14236	g1593.t1		GO:0005198(structural molecule activity)		g591.t1	NADH-cytochrome b5 reductase 2	Q5BG98.1 RecName: Full=NADH-cytochrome b5 reductase 2; AltName: Full=Mitochondrial cytochrome b reductase	9e-83	0.46	0.63
g408.t1	KGQ06218.1 Putative transcription initiation factor TFIID kDa subunit	KGQ06218.1 Putative transcription initiation factor TFIID kDa subunit [Beauveria bassiana D1-5]	0	0.83	0.88	g575.t1	K12471		g427.t1	KOG3381	g452.t1	GO:0006508(proteolysis)	GO:0008236(serine-type peptidase activity)		g593.t1	Fatty acid amide hydrolase	Q7XJJ7.1 RecName: Full=Fatty acid amide hydrolase; AltName: Full=N-acylethanolamine amidohydrolase	3e-43	0.28	0.48
g409.t1	ATY62458.1 hypothetical protein A9K55_007344	ATY62458.1 hypothetical protein A9K55_007344 [Cordyceps militaris]	5.7e-146	0.91	0.91	g576.t1	K14565		g428.t1	KOG0468	g23.t1	GO:0006468(protein phosphorylation)	GO:0005524(ATP binding) GO:0004672(protein kinase activity)		g595.t1		Q09922.1 RecName: Full=Uncharacterized transcriptional regulatory protein C1F7.11c	3e-12	0.25	0.41
g410.t1	XP_006672879.1 fungal specific transcription factor, putative	XP_006672879.1 fungal specific transcription factor, putative [Cordyceps militaris CM01] EGX89424.1 fungal specific transcription factor, putative [Cordyceps militaris CM01]	0	0.99	0.99	g578.t1	K09246		g429.t1	KOG1390	g4884.t1		GO:0003723(RNA binding)	GO:0019013(viral nucleocapsid)	g596.t1	Cutinase gene palindrome-binding protein	Q00858.1 RecName: Full=Cutinase gene palindrome-binding protein; Short=PBP	8e-129	0.52	0.63
g411.t1	ATY62459.1 Zn(2)-C6 fungal-type DNA-binding domain	ATY62459.1 Zn(2)-C6 fungal-type DNA-binding domain [Cordyceps militaris]	3.6e-233	0.94	0.95	g579.t1	K06664		g430.t1	KOG4204	g1598.t1		GO:0005515(protein binding)		g597.t1		Q9UTJ8.3 RecName: Full=DNA repair protein rad50	0	0.33	0.52
g412.t1	ATY62453.1 FAS1 domain-containing	ATY62453.1 FAS1 domain-containing [Cordyceps militaris]	1.7e-135	0.95	0.95	g581.t1	K00759	2.4.2.7	g431.t1		g1879.t1	GO:0006355(regulation of transcription, DNA-dependent)	GO:0008270(zinc ion binding) GO:0000981(sequence-specific DNA binding RNA polymerase II transcription factor activity)		g599.t1	Serine/threonine-protein kinase SRPK	Q45FA5.1 RecName: Full=Serine/threonine-protein kinase SRPK; Short=PSRPK	8e-46	0.29	0.47
g413.t1	ATY62454.1 Flavocytochrome c	ATY62454.1 Flavocytochrome c [Cordyceps militaris]	0	0.99	0.99	g582.t1	K10084		g432.t1		g3437.t1	GO:0033617(mitochondrial respiratory chain complex IV assembly) GO:0006270(DNA-dependent DNA replication initiation)		GO:0005739(mitochondrion)	g602.t1	D-lactate dehydrogenase [cytochrome], mitochondrial	Q12627.2 RecName: Full=D-lactate dehydrogenase [cytochrome], mitochondrial; AltName: Full=D-lactate ferricytochrome C oxidoreductase; Short=D-LCR; Flags: Precursor	2e-164	0.48	0.66
g414.t1	XP_006672877.1 high affinity glucose transporter RGT2	XP_006672877.1 high affinity glucose transporter RGT2 [Cordyceps militaris CM01] EGX89422.1 high affinity glucose transporter RGT2 [Cordyceps militaris CM01]	0	0.99	0.99	g584.t1	K09242		g433.t1		g5574.t1	GO:0019346(transsulfuration) GO:0009058(biosynthetic process)	GO:0030170(pyridoxal phosphate binding)		g603.t1	Vacuolar calcium ion transporter	Q99385.1 RecName: Full=Vacuolar calcium ion transporter; AltName: Full=High copy number undoes manganese protein 1; AltName: Full=Manganese resistance 1 protein; AltName: Full=Vacuolar Ca(2+)/H(+) exchanger	3e-48	0.52	0.79
g415.t1	XP_006672876.1 glycerol: H+ symporter (Gup1), putative	XP_006672876.1 glycerol: H+ symporter (Gup1), putative [Cordyceps militaris CM01] EGX89421.1 glycerol: H+ symporter (Gup1), putative [Cordyceps militaris CM01]	0	0.95	0.96	g585.t1	K17778		g434.t1	euNOG18925	g766.t1			GO:0016021(integral to membrane)	g604.t1		O74497.1 RecName: Full=SPRY domain-containing protein C285.10c	4e-07	0.34	0.53
g416.t1	XP_006672875.1 hypothetical protein CCM_07672	XP_006672875.1 hypothetical protein CCM_07672 [Cordyceps militaris CM01] EGX89420.1 hypothetical protein CCM_07672 [Cordyceps militaris CM01]	5.9e-221	0.99	0.99	g587.t1	K18624		g435.t1		g9080.t1		GO:0042802(identical protein binding) GO:0005515(protein binding)		g605.t1	3-hydroxypropionyl-coenzyme A dehydratase	A4YI89.1 RecName: Full=3-hydroxypropionyl-coenzyme A dehydratase; Short=3-hydroxypropionyl-CoA dehydratase	2e-18	0.26	0.44
g417.t1	ATY63368.1 hypothetical protein A9K55_007352	ATY63368.1 hypothetical protein A9K55_007352 [Cordyceps militaris]	0	0.91	0.91	g588.t1	K01952	6.3.5.3	g436.t1	KOG2877	g6664.t1	GO:0016042(lipid catabolic process)	GO:0016787(hydrolase activity) GO:0016788(hydrolase activity, acting on ester bonds)		g607.t1	Hyaluronan synthase 2	O57424.2 RecName: Full=Hyaluronan synthase 2; AltName: Full=Hyaluronate synthase 2; AltName: Full=Hyaluronic acid synthase 2; Short=CHAS2; Short=HA synthase 2	6e-08	0.23	0.43
g418.t1	ATY63367.1 F-box (Pof7)	ATY63367.1 F-box (Pof7) [Cordyceps militaris]	0	0.99	0.99	g589.t1	K00485	1.14.13.8	g437.t1	KOG3946	g4496.t1		GO:0005515(protein binding)		g609.t1		Q4IQ08.1 RecName: Full=GPI-anchored wall transfer protein 1	0	0.65	0.79
g419.t1	XP_006672872.1 mitochondrial carrier protein, putative	XP_006672872.1 mitochondrial carrier protein, putative [Cordyceps militaris CM01] EGX89417.1 mitochondrial carrier protein, putative [Cordyceps militaris CM01]	3.8e-282	0.92	0.92	g590.t1	K01887	6.1.1.19	g438.t1	KOG2447	g4465.t1		GO:0005515(protein binding)		g610.t1		Q01919.1 RecName: Full=Serine/threonine-protein kinase KIN4	7e-110	0.55	0.67
g420.t1	ATY63365.1 NAD(P)-binding domain	ATY63365.1 NAD(P)-binding domain [Cordyceps militaris]	0	0.95	0.95	g591.t1	K00326	1.6.2.2	g439.t1	KOG4178	g1158.t1	GO:0031110(regulation of microtubule polymerization or depolymerization) GO:0031505(fungal-type cell wall organization)			g613.t1		Q9SD33.2 RecName: Full=UPF0183 protein At3g51130	7e-22	0.22	0.37
g421.t1	XP_006672870.1 WD domain protein	XP_006672870.1 WD domain protein [Cordyceps militaris CM01] EGX89415.1 WD domain protein [Cordyceps militaris CM01]	7.7e-208	0.99	0.99	g593.t1	K01426	3.5.1.4	g440.t1	KOG2779	g8853.t1		GO:0008484(sulfuric ester hydrolase activity)		g614.t1		Q10072.1 RecName: Full=Uncharacterized transporter C3H1.06c	2e-91	0.35	0.56
g422.t1	XP_006672869.1 FRG1-like family protein	XP_006672869.1 FRG1-like family protein [Cordyceps militaris CM01] ATY61397.1 FRG1-like family [Cordyceps militaris] EGX89414.1 FRG1-like family protein [Cordyceps militaris CM01]	1.8e-162	0.98	0.98	g594.t1	K01183	3.2.1.14	g441.t1		g8495.t1	GO:0055114(oxidation-reduction process)	GO:0003824(catalytic activity) GO:0004488(methylenetetrahydrofolate dehydrogenase (NADP+) activity) GO:0016491(oxidoreductase activity)		g615.t1		P17120.2 RecName: Full=Kinesin-like protein bimC	0	0.51	0.69
g423.t1	XP_006672868.1 hypothetical protein CCM_07665	XP_006672868.1 hypothetical protein CCM_07665 [Cordyceps militaris CM01] EGX89413.1 hypothetical protein CCM_07665 [Cordyceps militaris CM01]	6e-262	0.99	0.99	g595.t1	K14688		g442.t1	euNOG04216	g2502.t1	GO:0006355(regulation of transcription, DNA-dependent) GO:0055085(transmembrane transport)	GO:0022857(transmembrane transporter activity) GO:0008270(zinc ion binding) GO:0000981(sequence-specific DNA binding RNA polymerase II transcription factor activity)		g617.t1	Pescadillo homolog	Q7SFC2.1 RecName: Full=Pescadillo homolog; AltName: Full=Nucleolar protein 7 homolog	0	0.69	0.82
g424.t1	XP_006672867.1 plasma membrane zinc ion transporter, putative	XP_006672867.1 plasma membrane zinc ion transporter, putative [Cordyceps militaris CM01] EGX89412.1 plasma membrane zinc ion transporter, putative [Cordyceps militaris CM01]	0	0.97	0.97	g596.t1	K06669		g443.t1	KOG4431	g7860.t1		GO:0008168(methyltransferase activity)		g618.t1	Phosphatidylinositol glycan anchor biosynthesis class U protein	Q8CHJ0.3 RecName: Full=Phosphatidylinositol glycan anchor biosynthesis class U protein; AltName: Full=Cell division cycle protein 91-like 1; Short=Protein CDC91-like 1; AltName: Full=GPI transamidase component PIG-U	3e-71	0.35	0.56
g425.t1	ATY63370.1 Thioredoxin-like protein	ATY63370.1 Thioredoxin-like protein [Cordyceps militaris]	1.6e-156	1	1	g597.t1	K10866	3.6.-.-	g444.t1	euNOG13475	g8077.t1		GO:0008410(CoA-transferase activity)		g619.t1		Q9UUA5.1 RecName: Full=Metaxin-like protein C409.19c	6e-25	0.31	0.51
g426.t1	ATY63369.1 Thioredoxin-like fold	ATY63369.1 Thioredoxin-like fold [Cordyceps militaris]	3.1e-216	0.99	0.99	g598.t1	K10398		g445.t1	KOG4473	g9363.t1	GO:0005975(carbohydrate metabolic process)	GO:0008270(zinc ion binding) GO:0016832(aldehyde-lyase activity)		g623.t1		Q9MS99.1 RecName: Full=Protein cfxQ homolog	3e-16	0.31	0.53
g427.t1	ATY62568.1 Fungal transcriptional regulatory	ATY62568.1 Fungal transcriptional regulatory [Cordyceps militaris]	0	0.99	0.99	g599.t1	K08832	2.7.11.1	g446.t1	euNOG11693	g7372.t1	GO:0055114(oxidation-reduction process)			g624.t1	DNA polymerase zeta processivity subunit	Q0E7J8.1 RecName: Full=DNA polymerase zeta processivity subunit; AltName: Full=Revertibility protein 7	6e-25	0.3	0.49
g428.t1	ATY62569.1 cytoplasmic required for cell viability	ATY62569.1 cytoplasmic required for cell viability [Cordyceps militaris]	9.3e-147	0.94	0.95	g600.t1	K00102	1.1.2.4	g447.t1	euNOG14763	g5424.t1	GO:0005975(carbohydrate metabolic process)	GO:0004553(hydrolase activity, hydrolyzing O-glycosyl compounds)		g625.t1		Q9KD39.1 RecName: Full=UPF0135 protein BH1380	1e-20	0.41	0.6
g429.t1	XP_006672863.1 U5 small nuclear ribonucleoprotein component	XP_006672863.1 U5 small nuclear ribonucleoprotein component [Cordyceps militaris CM01] ATY62566.1 U5 small nuclear ribonucleo component [Cordyceps militaris] EGX89408.1 U5 small nuclear ribonucleoprotein component [Cordyceps militaris CM01]	0	1	1	g601.t1	K00102	1.1.2.4	g448.t1		g2377.t1	GO:0051321(meiotic cell cycle)	GO:0005515(protein binding)		g626.t1	Heterokaryon incompatibility protein 6, OR allele	Q9UV10.1 RecName: Full=Heterokaryon incompatibility protein 6, OR allele; Short=Het-6(OR)	1e-16	0.25	0.38
g430.t1	ATY62567.1 acetyl-acetyltransferase	ATY62567.1 acetyl-acetyltransferase [Cordyceps militaris]	8.2e-279	1	1	g602.t1	K00102	1.1.2.4	g449.t1	KOG3893	g4482.t1	GO:0006508(proteolysis)	GO:0016787(hydrolase activity) GO:0008236(serine-type peptidase activity)		g627.t1		Q10072.1 RecName: Full=Uncharacterized transporter C3H1.06c	2e-40	0.28	0.45
g431.t1	XP_006672861.1 Histone deacetylase interacting	XP_006672861.1 Histone deacetylase interacting [Cordyceps militaris CM01] EGX89406.1 Histone deacetylase interacting [Cordyceps militaris CM01]	0	0.97	0.97	g603.t1	K07300		g450.t1	euNOG15897	g1343.t1	GO:0055114(oxidation-reduction process) GO:0055085(transmembrane transport)	GO:0042626(ATPase activity, coupled to transmembrane movement of substances) GO:0016887(ATPase activity) GO:0009916(alternative oxidase activity) GO:0003676(nucleic acid binding) GO:0005524(ATP binding) GO:0005525(GTP binding)	GO:0016021(integral to membrane)	g630.t1	Importin subunit beta-5	Q10297.3 RecName: Full=Importin subunit beta-5; AltName: Full=114 kDa karyopherin; AltName: Full=Karyopherin subunit beta-5; AltName: Full=Karyopherin-114	1e-84	0.27	0.47
g432.t1	ATY62572.1 transcription initiation factor	ATY62572.1 transcription initiation factor [Cordyceps militaris]	0	0.83	0.84	g604.t1	K00102	1.1.2.4	g451.t1	KOG1153	g325.t1		GO:0016787(hydrolase activity)		g631.t1		Q10279.2 RecName: Full=Uracil permease	0	0.5	0.7
g433.t1	XP_008598597.1 IQ calmodulin-binding domain-containing protein	XP_008598597.1 IQ calmodulin-binding domain-containing protein [Beauveria bassiana ARSEF 2860] EJP65867.1 IQ calmodulin-binding domain-containing protein [Beauveria bassiana ARSEF 2860]	0	0.69	0.75	g605.t1	K15866	5.3.3.18	g452.t1	KOG1459	g8765.t1	GO:0055114(oxidation-reduction process)			g633.t1		P78704.3 RecName: Full=Acriflavine sensitivity control protein acr-2	2e-72	0.35	0.52
g434.t1	XP_006672857.1 sorting nexin-like protein	XP_006672857.1 sorting nexin-like protein [Cordyceps militaris CM01] EGX89402.1 sorting nexin-like protein [Cordyceps militaris CM01]	2.3e-94	0.98	1	g607.t1	K00752	2.4.1.212	g453.t1	KOG0691	g3870.t1	GO:0006814(sodium ion transport) GO:0006213(pyrimidine nucleoside metabolic process) GO:0055114(oxidation-reduction process)	GO:0016655(oxidoreductase activity, acting on NADH or NADPH, quinone or similar compound as acceptor) GO:0016763(transferase activity, transferring pentosyl groups)		g636.t1		Q10298.1 RecName: Full=Putative serine/threonine-protein phosphatase C22H10.04	3e-167	0.69	0.82
g435.t1	XP_006672856.1 hypothetical protein CCM_07653	XP_006672856.1 hypothetical protein CCM_07653 [Cordyceps militaris CM01] EGX89401.1 hypothetical protein CCM_07653 [Cordyceps militaris CM01]	2.5e-109	0.96	0.96	g609.t1	K05283	2.3.-.-	g454.t1		g886.t1			GO:0005887(integral to plasma membrane)	g637.t1	Rho GDP-dissociation inhibitor	O14224.1 RecName: Full=Rho GDP-dissociation inhibitor; Short=Rho GDI	5e-54	0.49	0.66
g436.t1	PMB71055.1 hypothetical protein BM221_003519	PMB71055.1 hypothetical protein BM221_003519 [Beauveria bassiana]	6e-37	0.89	0.98	g610.t1	K08286	2.7.11.-	g455.t1	KOG4711	g6488.t1	GO:0008610(lipid biosynthetic process) GO:0055114(oxidation-reduction process)	GO:0005506(iron ion binding) GO:0016491(oxidoreductase activity)		g638.t1		O60158.2 RecName: Full=Bouquet formation protein 4	3e-11	0.38	0.62
g437.t1	ATY61373.1 sn-1,2-diacylglycerol cholinephosphotransferase	ATY61373.1 sn-1,2-diacylglycerol cholinephosphotransferase [Cordyceps militaris]	3.1e-219	0.96	0.96	g611.t1	K03355		g456.t1	KOG1179	g6891.t1	GO:0006508(proteolysis)	GO:0004222(metalloendopeptidase activity)		g639.t1	Probable 3-hydroxyisobutyrate dehydrogenase, mitochondrial	Q54CX6.1 RecName: Full=Probable 3-hydroxyisobutyrate dehydrogenase, mitochondrial; Short=HIBADH; Flags: Precursor	3e-65	0.42	0.6
g438.t1	ATY61372.1 glutaminyl cyclase	ATY61372.1 glutaminyl cyclase [Cordyceps militaris]	1e-289	1	1	g613.t1	K01870	6.1.1.5	g457.t1	KOG0536	g6038.t1		GO:0003824(catalytic activity)		g642.t1	Thioredoxin-1	P22217.3 RecName: Full=Thioredoxin-1; AltName: Full=Thioredoxin I; Short=TR-I; AltName: Full=Thioredoxin-2	7e-24	0.39	0.65
g439.t1	XP_006672853.1 oligosaccharyltransferase subunit ribophorin II, putative	XP_006672853.1 oligosaccharyltransferase subunit ribophorin II, putative [Cordyceps militaris CM01] EGX89398.1 oligosaccharyltransferase subunit ribophorin II, putative [Cordyceps militaris CM01]	9.5e-191	0.99	0.99	g614.t1	K10866	3.6.-.-	g458.t1		g4998.t1		GO:0003676(nucleic acid binding) GO:0016787(hydrolase activity) GO:0016887(ATPase activity) GO:0005524(ATP binding) GO:0003677(DNA binding)		g643.t1		Q4IBX0.1 RecName: Full=Probable kinetochore protein NUF2	0	0.76	0.88
g440.t1	XP_006672852.1 glycylpeptide N-tetradecanoyltransferase	XP_006672852.1 glycylpeptide N-tetradecanoyltransferase [Cordyceps militaris CM01] EGX89397.1 glycylpeptide N-tetradecanoyltransferase [Cordyceps militaris CM01]	1.4e-289	0.99	0.99	g615.t1	K10398		g459.t1		g6292.t1	GO:0006468(protein phosphorylation)	GO:0005524(ATP binding) GO:0004672(protein kinase activity)		g647.t1	Alcohol dehydrogenase	P42327.1 RecName: Full=Alcohol dehydrogenase; Short=ADH	7e-08	0.36	0.47
g441.t1	ATY61374.1 Glycylpeptide N-tetradecanoyltransferase	ATY61374.1 Glycylpeptide N-tetradecanoyltransferase [Cordyceps militaris]	0	0.99	0.99	g616.t1	K17972	2.3.1.88	g460.t1		g7442.t1	GO:0005975(carbohydrate metabolic process) GO:0005976(polysaccharide metabolic process)	GO:0016779(nucleotidyltransferase activity) GO:0004556(alpha-amylase activity) GO:0005509(calcium ion binding)		g648.t1	AP-3 complex subunit beta-2	Q9JME5.2 RecName: Full=AP-3 complex subunit beta-2; AltName: Full=Adapter-related protein complex 3 subunit beta-2; AltName: Full=Adaptor protein complex AP-3 subunit beta-2; AltName: Full=Beta-3B-adaptin; AltName: Full=Clathrin assembly protein complex 3 beta-2 large chain	5e-112	0.35	0.52
g442.t1	XP_006672851.1 alpha/beta hydrolase fold-1	XP_006672851.1 alpha/beta hydrolase fold-1 [Cordyceps militaris CM01] EGX89396.1 alpha/beta hydrolase fold-1 [Cordyceps militaris CM01]	1.1e-194	0.8	0.81	g617.t1	K14843		g461.t1	euNOG04238	g3703.t1	GO:0055085(transmembrane transport)	GO:0022857(transmembrane transporter activity)		g649.t1		C8ZI10.1 RecName: Full=Sphingoid long-chain base transporter RSB1	2e-23	0.29	0.45
g443.t1	ATY61368.1 hypothetical protein A9K55_007377	ATY61368.1 hypothetical protein A9K55_007377 [Cordyceps militaris]	0	0.97	0.97	g618.t1	K05293		g462.t1	KOG2511	g2593.t1	GO:0006260(DNA replication)	GO:0003689(DNA clamp loader activity) GO:0005524(ATP binding)	GO:0005663(DNA replication factor C complex)	g650.t1		Q9Y803.1 RecName: Full=S1-like domain-containing protein C146.08c	3e-20	0.36	0.63
g444.t1	XP_006672848.1 mitochondrial hypoxia responsive protein	XP_006672848.1 mitochondrial hypoxia responsive protein [Cordyceps militaris CM01] EGX89393.1 mitochondrial hypoxia responsive protein [Cordyceps militaris CM01]	6.3e-176	0.99	0.99	g619.t1	K17714		g463.t1	KOG2048	g4028.t1	GO:0006631(fatty acid metabolic process) GO:0055114(oxidation-reduction process)	GO:0050661(NADP binding) GO:0050660(flavin adenine dinucleotide binding) GO:0004499(N,N-dimethylaniline monooxygenase activity) GO:0050151(oleate hydratase activity) GO:0003857(3-hydroxyacyl-CoA dehydrogenase activity) GO:0071949(FAD binding) GO:0016491(oxidoreductase activity)		g651.t1	Dol-P-Man:Man(5)GlcNAc(2)-PP-Dol alpha-1,3-mannosyltransferase	Q9C1K8.1 RecName: Full=Dol-P-Man:Man(5)GlcNAc(2)-PP-Dol alpha-1,3-mannosyltransferase; AltName: Full=Asparagine-linked glycosylation protein 6; AltName: Full=Dol-P-Man-dependent alpha(1-3)-mannosyltransferase; AltName: Full=Dolichyl-P-Man:Man(5)GlcNAc(2)-PP-dolichyl mannosyltransferase	0	0.62	0.74
g445.t1	ATY61367.1 EF hand domain	ATY61367.1 EF hand domain [Cordyceps militaris]	0	0.96	0.96	g622.t1	K00766	2.4.2.18	g464.t1	KOG0909	g9258.t1		GO:0043015(gamma-tubulin binding)		g652.t1	D-amino-acid oxidase	P24552.1 RecName: Full=D-amino-acid oxidase; Short=DAAO; Short=DAMOX; Short=DAO	1e-152	0.52	0.67
g446.t1	XP_006672846.1 protein CCC1, putative	XP_006672846.1 protein CCC1, putative [Cordyceps militaris CM01] ATY61366.1 protein CCC1, putative [Cordyceps militaris] EGX89391.1 protein CCC1, putative [Cordyceps militaris CM01]	1.5e-164	1	1	g623.t1	K06413		g465.t1	euNOG11010	g210.t1	GO:0055114(oxidation-reduction process)			g654.t1	Casein kinase I isoform delta	Q5RC72.1 RecName: Full=Casein kinase I isoform delta; Short=CKI-delta; Short=CKId; AltName: Full=Tau-protein kinase CSNK1D	6e-117	0.56	0.72
g447.t1	ATY62239.1 DNA repair and transcription factor Ada	ATY62239.1 DNA repair and transcription factor Ada [Cordyceps militaris]	4e-163	0.93	0.93	g624.t1	K13728		g466.t1	euNOG16172	g3879.t1	GO:0006801(superoxide metabolic process) GO:0055114(oxidation-reduction process)	GO:0004784(superoxide dismutase activity) GO:0046872(metal ion binding)		g658.t1	Dol-P-Glc:Glc(2)Man(9)GlcNAc(2)-PP-Dol alpha-1,2-glucosyltransferase	Q4HZE0.1 RecName: Full=Dol-P-Glc:Glc(2)Man(9)GlcNAc(2)-PP-Dol alpha-1,2-glucosyltransferase; AltName: Full=Alpha-1,2-glucosyltransferase ALG10-A; AltName: Full=Alpha-2-glucosyltransferase ALG10; AltName: Full=Asparagine-linked glycosylation protein 10; AltName: Full=Dolichyl-phosphoglucose-dependent glucosyltransferase ALG10	9e-166	0.49	0.6
g448.t1	ATY62240.1 hypothetical protein A9K55_007383	ATY62240.1 hypothetical protein A9K55_007383 [Cordyceps militaris]	0	0.96	0.97	g625.t1	K11022		g467.t1	euNOG07575	g7252.t1			GO:0005815(microtubule organizing center)	g660.t1	Mediator of RNA polymerase II transcription subunit 4	Q2H2I4.1 RecName: Full=Mediator of RNA polymerase II transcription subunit 4; AltName: Full=Mediator complex subunit 4	6e-40	0.4	0.57
g449.t1	XP_006672843.1 translin-associated factor TraX, putative	XP_006672843.1 translin-associated factor TraX, putative [Cordyceps militaris CM01] EGX89388.1 translin-associated factor TraX, putative [Cordyceps militaris CM01]	1.8e-174	0.98	0.99	g626.t1	K01930	6.3.2.17	g468.t1	euNOG18675	g3394.t1	GO:0006367(transcription initiation from RNA polymerase II promoter)		GO:0005669(transcription factor TFIID complex)	g661.t1	Transmembrane 9 superfamily member 1	P32802.2 RecName: Full=Transmembrane 9 superfamily member 1; AltName: Full=70 kDa endomembrane protein; AltName: Full=Endomembrane protein EMP70; Contains: RecName: Full=Protein p24a; AltName: Full=Acidic 24 kDa late endocytic intermediate component; Flags: Precursor	0	0.45	0.62
g450.t1	XP_006672842.1 mannosyltransferase (PIG-M), putative	XP_006672842.1 mannosyltransferase (PIG-M), putative [Cordyceps militaris CM01] EGX89387.1 mannosyltransferase (PIG-M), putative [Cordyceps militaris CM01]	0	0.99	0.99	g627.t1	K01952	6.3.5.3	g469.t1		g2556.t1	GO:0006468(protein phosphorylation)	GO:0005524(ATP binding) GO:0004672(protein kinase activity)		g662.t1		Q09713.1 RecName: Full=Uncharacterized protein C18B11.06	4e-20	0.32	0.51
g451.t1	ATY62243.1 hypothetical protein A9K55_007386	ATY62243.1 hypothetical protein A9K55_007386 [Cordyceps militaris]	0	0.99	0.99	g630.t1	K18423		g470.t1	KOG3211	g8394.t1	GO:0060271(cilium morphogenesis)		GO:0036038(TCTN-B9D complex)	g663.t1	Probable methionine--tRNA ligase, cytoplasmic	Q9UUF2.1 RecName: Full=Probable methionine--tRNA ligase, cytoplasmic; AltName: Full=Methionyl-tRNA synthetase; Short=MetRS	0	0.47	0.62
g452.t1	ATY62244.1 oryzin precursor	ATY62244.1 oryzin precursor [Cordyceps militaris]	9.4e-290	0.98	0.99	g631.t1	K03457		g471.t1	euNOG11011	g2949.t1	GO:0006412(translation)	GO:0003735(structural constituent of ribosome)	GO:0005840(ribosome)	g664.t1	DNA-directed RNA polymerase III subunit rpc5	O74883.1 RecName: Full=DNA-directed RNA polymerase III subunit rpc5; Short=RNA polymerase III subunit C5; AltName: Full=RNA polymerase III subunit C37	1e-12	0.26	0.4
g453.t1	XP_006672838.1 squalene synthetase	XP_006672838.1 squalene synthetase [Cordyceps militaris CM01] ATY62245.1 squalene synthetase [Cordyceps militaris] EGX89383.1 squalene synthetase [Cordyceps militaris CM01]	0	0.95	0.95	g632.t1	K06113	3.2.1.99	g472.t1	euNOG11012	g9225.t1	GO:0006189('de novo' IMP biosynthetic process) GO:0055114(oxidation-reduction process)			g665.t1	DNA topoisomerase 2-associated protein pat1	O42958.2 RecName: Full=DNA topoisomerase 2-associated protein pat1; AltName: Full=Decapping activator and translational repressor pat1; AltName: Full=Topoisomerase II-associated protein pat1	2e-90	0.3	0.49
g454.t1	ATY62246.1 DnaJ domain protein	ATY62246.1 DnaJ domain protein [Cordyceps militaris]	3.5e-291	0.93	0.93	g636.t1	K17615	3.1.3.16	g473.t1	KOG1472	g8085.t1	GO:0055085(transmembrane transport)			g666.t1		P27810.1 RecName: Full=Alpha-1,2 mannosyltransferase KTR1	5e-149	0.59	0.78
g455.t1	ATY62247.1 hypothetical protein A9K55_007390	ATY62247.1 hypothetical protein A9K55_007390 [Cordyceps militaris]	0	0.99	0.99	g637.t1	K12462		g474.t1	KOG3194	g7057.t1	GO:0009116(nucleoside metabolic process)			g667.t1	Probable 37S ribosomal protein S12, mitochondrial	O14182.3 RecName: Full=Probable 37S ribosomal protein S12, mitochondrial; Flags: Precursor	2e-40	0.47	0.58
g456.t1	XP_006672835.1 hypothetical protein CCM_07631	XP_006672835.1 hypothetical protein CCM_07631 [Cordyceps militaris CM01] EGX89380.1 hypothetical protein CCM_07631 [Cordyceps militaris CM01]	0	0.85	0.85	g639.t1	K00020	1.1.1.31	g475.t1	euNOG16664	g5828.t1		GO:0005096(GTPase activator activity)		g668.t1	Short/branched chain specific acyl-CoA dehydrogenase, mitochondrial	P45954.1 RecName: Full=Short/branched chain specific acyl-CoA dehydrogenase, mitochondrial; Short=SBCAD; AltName: Full=2-methyl branched chain acyl-CoA dehydrogenase; Short=2-MEBCAD; AltName: Full=2-methylbutyryl-coenzyme A dehydrogenase; Short=2-methylbutyryl-CoA dehydrogenase; Flags: Precursor	1e-147	0.54	0.71
g457.t1	ATY63493.1 long-chain fatty acid transporter	ATY63493.1 long-chain fatty acid transporter [Cordyceps militaris]	0	0.99	0.99	g641.t1	K00984	2.7.7.47	g476.t1	euNOG20497	g8920.t1	GO:0005992(trehalose biosynthetic process)	GO:0003824(catalytic activity)		g669.t1		P87253.2 RecName: Full=Protein kinase C-like	0	0.7	0.8
g458.t1	XP_006672833.1 Cytochrome b5	XP_006672833.1 Cytochrome b5 [Cordyceps militaris CM01] EGX89378.1 Cytochrome b5 [Cordyceps militaris CM01]	1.4e-177	0.86	0.88	g642.t1	K03671		g477.t1		g7989.t1		GO:0004252(serine-type endopeptidase activity)	GO:0016021(integral to membrane)	g670.t1	Sensitive to high expression protein 9 homolog, mitochondrial	Q7S9I1.1 RecName: Full=Sensitive to high expression protein 9 homolog, mitochondrial; Flags: Precursor	1e-86	0.61	0.75
g459.t1	XP_006672832.1 DNA damage response protein RcaA	XP_006672832.1 DNA damage response protein RcaA [Cordyceps militaris CM01] EGX89377.1 DNA damage response protein RcaA [Cordyceps militaris CM01]	0	0.99	0.99	g643.t1	K11548		g478.t1	KOG3662	g3137.t1	GO:0055114(oxidation-reduction process)	GO:0050661(NADP binding) GO:0050660(flavin adenine dinucleotide binding) GO:0004499(N,N-dimethylaniline monooxygenase activity) GO:0016491(oxidoreductase activity)		g671.t1		Q9P6N2.1 RecName: Full=Pdp3-interacting factor 1	6e-75	0.48	0.65
g460.t1	XP_006672831.1 hypothetical protein CCM_07627	XP_006672831.1 hypothetical protein CCM_07627 [Cordyceps militaris CM01] EGX89376.1 hypothetical protein CCM_07627 [Cordyceps militaris CM01]	2.4e-211	0.99	0.99	g646.t1	K15326		g479.t1	euNOG04042	g2530.t1	GO:0006355(regulation of transcription, DNA-dependent)	GO:0043565(sequence-specific DNA binding) GO:0008270(zinc ion binding)		g673.t1		Q08280.1 RecName: Full=Bypass of stop codon protein 6	1e-18	0.24	0.42
g461.t1	XP_006672830.1 hypothetical protein CCM_07626	XP_006672830.1 hypothetical protein CCM_07626 [Cordyceps militaris CM01] EGX89375.1 hypothetical protein CCM_07626 [Cordyceps militaris CM01]	4.2e-231	0.98	0.99	g647.t1	K13953	1.1.1.1	g480.t1	KOG1670	g2156.t1	GO:0055085(transmembrane transport)	GO:0022857(transmembrane transporter activity)	GO:0016021(integral to membrane)	g678.t1		Q6A997.1 RecName: Full=Chaperone protein DnaJ 1	3e-12	0.49	0.71
g462.t1	XP_006672829.1 GPR/FUN34 family protein	XP_006672829.1 GPR/FUN34 family protein [Cordyceps militaris CM01] ATY63496.1 GPR FUN34 family [Cordyceps militaris] EGX89374.1 GPR/FUN34 family protein [Cordyceps militaris CM01]	6e-194	1	1	g648.t1	K12397		g481.t1	KOG1176	g9540.t1	GO:0055085(transmembrane transport)	GO:0022857(transmembrane transporter activity)		g679.t1		O94480.1 RecName: Full=UPF0617 protein C1919.13c	8e-27	0.36	0.56
g463.t1	XP_006672828.1 nicotinate phosphoribosyltransferase	XP_006672828.1 nicotinate phosphoribosyltransferase [Cordyceps militaris CM01] ATY63494.1 nicotinate phosphoribosyltransferase [Cordyceps militaris] EGX89373.1 nicotinate phosphoribosyltransferase [Cordyceps militaris CM01]	3.4e-312	0.95	0.95	g650.t1	K15025		g482.t1	KOG2313	g3575.t1	GO:0001522(pseudouridine synthesis) GO:0009451(RNA modification)	GO:0003723(RNA binding) GO:0009982(pseudouridine synthase activity)		g680.t1	Histone-lysine N-methyltransferase, H3 lysine-36 specific	Q4IB50.2 RecName: Full=Histone-lysine N-methyltransferase, H3 lysine-36 specific; AltName: Full=SET domain-containing protein 2	0	0.62	0.73
g464.t1	ATY63499.1 WD40 repeat-like-containing domain	ATY63499.1 WD40 repeat-like-containing domain [Cordyceps militaris]	0	0.95	0.96	g651.t1	K03845	2.4.1.258	g483.t1		g3469.t1	GO:0043666(regulation of phosphoprotein phosphatase activity)			g682.t1	4-aminobutyrate aminotransferase	P14010.1 RecName: Full=4-aminobutyrate aminotransferase; AltName: Full=GABA aminotransferase; Short=GABA-AT; AltName: Full=Gamma-amino-N-butyrate transaminase; Short=GABA transaminase	0	0.71	0.82
g465.t1	ATY63498.1 Png1p protein	ATY63498.1 Png1p protein [Cordyceps militaris]	0	0.99	1	g652.t1	K00273	1.4.3.3	g484.t1	KOG0230	g9072.t1		GO:0003924(GTPase activity) GO:0005525(GTP binding)		g683.t1	H(+)/Cl(-) exchange transporter 3	Q9R279.1 RecName: Full=H(+)/Cl(-) exchange transporter 3; AltName: Full=Chloride channel protein 3; Short=ClC-3; AltName: Full=Chloride transporter ClC-3	3e-133	0.34	0.52
g466.t1	XP_006672825.1 RING finger domain protein (Znf1), putative	XP_006672825.1 RING finger domain protein (Znf1), putative [Cordyceps militaris CM01] EGX89370.1 RING finger domain protein (Znf1), putative [Cordyceps militaris CM01]	6.3e-173	0.96	0.96	g654.t1	K08959	2.7.11.1	g485.t1	euNOG08945	g9551.t1	GO:0000723(telomere maintenance) GO:0006777(Mo-molybdopterin cofactor biosynthetic process) GO:0006576(cellular biogenic amine metabolic process) GO:0006281(DNA repair) GO:0055085(transmembrane transport)	GO:0042626(ATPase activity, coupled to transmembrane movement of substances) GO:0043531(ADP binding) GO:0016301(kinase activity) GO:0003924(GTPase activity) GO:0000166(nucleotide binding) GO:0003724(RNA helicase activity) GO:0003723(RNA binding) GO:0016887(ATPase activity) GO:0003677(DNA binding) GO:0003678(DNA helicase activity) GO:0005524(ATP binding) GO:0005525(GTP binding)	GO:0016021(integral to membrane)	g684.t1		Q1MTS0.1 RecName: Full=Uncharacterized protein C3B8.09	3e-74	0.33	0.51
g467.t1	XP_006672824.1 nucleoside-diphosphate-sugar epimerase, putative	XP_006672824.1 nucleoside-diphosphate-sugar epimerase, putative [Cordyceps militaris CM01] EGX89369.1 nucleoside-diphosphate-sugar epimerase, putative [Cordyceps militaris CM01]	5.9e-152	0.91	0.93	g658.t1	K03850	2.4.1.256	g486.t1	KOG3284	g6673.t1	GO:0055114(oxidation-reduction process)	GO:0016772(transferase activity, transferring phosphorus-containing groups) GO:0016655(oxidoreductase activity, acting on NADH or NADPH, quinone or similar compound as acceptor)	GO:0005886(plasma membrane)	g685.t1	Tubulin beta chain	Q4R9N3.1 RecName: Full=Tubulin beta chain; AltName: Full=Beta-tubulin	0	0.83	0.93
g468.t1	ATY62071.1 arginine deiminase	ATY62071.1 arginine deiminase [Cordyceps militaris]	0	0.94	0.95	g659.t1	K03850	2.4.1.256	g487.t1		g1277.t1	GO:0007131(reciprocal meiotic recombination)	GO:0016787(hydrolase activity) GO:0003723(RNA binding) GO:0003677(DNA binding)		g687.t1	3,2-trans-enoyl-CoA isomerase	Q05871.1 RecName: Full=3,2-trans-enoyl-CoA isomerase; AltName: Full=Delta(3),Delta(2)-enoyl-CoA isomerase; Short=D3,D2-enoyl-CoA isomerase; AltName: Full=Dodecenoyl-CoA isomerase	5e-49	0.37	0.58
g469.t1	XP_006672821.1 Protein kinase-like domain	XP_006672821.1 Protein kinase-like domain [Cordyceps militaris CM01] ATY62069.1 kinase-like domain [Cordyceps militaris] EGX89366.1 Protein kinase-like domain [Cordyceps militaris CM01]	2.5e-285	0.99	0.99	g660.t1	K11836	3.4.19.12	g488.t1	KOG2256	g5710.t1	GO:0006310(DNA recombination) GO:0006281(DNA repair) GO:0006260(DNA replication)	GO:0003677(DNA binding)	GO:0005634(nucleus)	g690.t1	DNA-directed RNA polymerase I subunit rpa49	O14086.1 RecName: Full=DNA-directed RNA polymerase I subunit rpa49; Short=RNA polymerase I subunit A49; AltName: Full=DNA-directed RNA polymerase I 49 kDa polypeptide	7e-24	0.24	0.43
g470.t1	XP_006672820.1 hypothetical protein CCM_07616	XP_006672820.1 hypothetical protein CCM_07616 [Cordyceps militaris CM01] EGX89365.1 hypothetical protein CCM_07616 [Cordyceps militaris CM01]	8.1e-99	0.97	0.97	g661.t1	K17086		g489.t1	euNOG11013	g4917.t1		GO:0019901(protein kinase binding) GO:0003924(GTPase activity) GO:0005525(GTP binding)		g691.t1		Q10292.1 RecName: Full=Meiosis-specific serine/threonine-protein kinase mek1	3e-10	0.28	0.5
g471.t1	ATY62067.1 Mannose-P-dolichol utilization defect 1	ATY62067.1 Mannose-P-dolichol utilization defect 1 [Cordyceps militaris]	2.3e-137	0.8	0.81	g662.t1	K14765		g490.t1	euNOG04271	g5315.t1	GO:0007264(small GTPase mediated signal transduction)	GO:0003924(GTPase activity) GO:0005085(guanyl-nucleotide exchange factor activity) GO:0005524(ATP binding) GO:0005525(GTP binding)	GO:0016020(membrane)	g692.t1	Toxin zeta	Q93CM1.1 RecName: Full=Toxin zeta; AltName: Full=UDP-N-acetylglucosamine kinase; Short=UNAG kinase	4e-11	0.26	0.44
g472.t1	XP_006672818.1 hypothetical protein CCM_07614	XP_006672818.1 hypothetical protein CCM_07614 [Cordyceps militaris CM01] EGX89363.1 hypothetical protein CCM_07614 [Cordyceps militaris CM01]	0	0.96	0.96	g663.t1	K01874	6.1.1.10	g491.t1	KOG1199	g7170.t1	GO:0032012(regulation of ARF protein signal transduction)			g693.t1		O74308.3 RecName: Full=Uncharacterized transcriptional regulatory protein C15D4.02	4e-11	0.35	0.52
g473.t1	XP_006672817.1 hypothetical protein CCM_07613	XP_006672817.1 hypothetical protein CCM_07613 [Cordyceps militaris CM01] EGX89362.1 hypothetical protein CCM_07613 [Cordyceps militaris CM01]	2.9e-226	1	1	g664.t1	K14721		g493.t1	KOG0068	g8388.t1	GO:0006355(regulation of transcription, DNA-dependent)	GO:0003700(sequence-specific DNA binding transcription factor activity) GO:0005515(protein binding)		g695.t1	Serine/threonine-protein kinase ATG1	Q52EB3.1 RecName: Full=Serine/threonine-protein kinase ATG1; AltName: Full=Autophagy-related protein 1	0	0.59	0.69
g474.t1	ATY63226.1 histone acetyltransferase GCN5	ATY63226.1 histone acetyltransferase GCN5 [Cordyceps militaris]	0	0.98	0.98	g665.t1	K12617		g494.t1	KOG1558	g9061.t1	GO:0007186(G-protein coupled receptor signaling pathway)	GO:0019001(guanyl nucleotide binding) GO:0031683(G-protein beta/gamma-subunit complex binding) GO:0003924(GTPase activity) GO:0005525(GTP binding)		g697.t1	Ornithine aminotransferase	Q92413.2 RecName: Full=Ornithine aminotransferase; AltName: Full=Ornithine--oxo-acid aminotransferase	0	0.69	0.84
g475.t1	ATY63185.1 DNA repair	ATY63185.1 DNA repair [Cordyceps militaris]	2.2e-278	1	1	g666.t1	K10967	2.4.1.-	g495.t1		g6843.t1	GO:0051382(kinetochore assembly) GO:0000278(mitotic cell cycle)	GO:0003677(DNA binding)		g698.t1	GPI mannosyltransferase 3	Q4IB63.1 RecName: Full=GPI mannosyltransferase 3; AltName: Full=GPI mannosyltransferase III; Short=GPI-MT-III; AltName: Full=Glycosylphosphatidylinositol-anchor biosynthesis protein 10	0	0.58	0.72
g476.t1	XP_006672814.1 transcriptional activator of ethanol catabolism AlcS	XP_006672814.1 transcriptional activator of ethanol catabolism AlcS [Cordyceps militaris CM01] EGX89359.1 transcriptional activator of ethanol catabolism AlcS [Cordyceps militaris CM01]	3.1e-188	0.98	0.98	g667.t1	K02950		g496.t1	euNOG14918	g8637.t1	GO:0055114(oxidation-reduction process)	GO:0016491(oxidoreductase activity)		g699.t1		O74335.2 RecName: Full=Rho-GTPase-activating protein 5	1e-61	0.46	0.63
g477.t1	ATY62939.1 hypothetical protein A9K55_007414	ATY62939.1 hypothetical protein A9K55_007414 [Cordyceps militaris]	0	0.99	0.99	g668.t1	K00257		g497.t1	KOG0254	g7385.t1		GO:0005515(protein binding)		g702.t1		Q00357.1 RecName: Full=Putative HC-toxin efflux carrier TOXA	3e-54	0.28	0.48
g478.t1	ATY62942.1 Anaphase-promoting subunit CDC26	ATY62942.1 Anaphase-promoting subunit CDC26 [Cordyceps militaris]	1.9e-36	0.97	0.98	g669.t1	K02677	2.7.11.13	g498.t1	euNOG17142	g7239.t1	GO:0015886(heme transport) GO:0017004(cytochrome complex assembly) GO:0055085(transmembrane transport)	GO:0022857(transmembrane transporter activity)	GO:0016021(integral to membrane)	g703.t1		P39588.1 RecName: Full=Uncharacterized protein YwbE	1e-07	0.55	0.71
g479.t1	ATY63181.1 manganese ion homeostasis (Fr)	ATY63181.1 manganese ion homeostasis (Fr) [Cordyceps militaris]	0	0.99	0.99	g670.t1	K17983		g499.t1	KOG4826	g2831.t1		GO:0046983(protein dimerization activity) GO:0003677(DNA binding)		g704.t1		Q10161.1 RecName: Full=Probable clathrin heavy chain	0	0.57	0.76
g480.t1	XP_006672810.1 hypothetical protein CCM_07606	XP_006672810.1 hypothetical protein CCM_07606 [Cordyceps militaris CM01] EGX89355.1 hypothetical protein CCM_07606 [Cordyceps militaris CM01]	0	0.95	0.95	g671.t1	K08966	3.1.3.87	g500.t1	KOG1635	g1562.t1	GO:0006007(glucose catabolic process)	GO:0030145(manganese ion binding) GO:0003824(catalytic activity) GO:0008484(sulfuric ester hydrolase activity) GO:0004619(phosphoglycerate mutase activity) GO:0046872(metal ion binding)	GO:0005737(cytoplasm)	g705.t1	Probable dipeptidyl-aminopeptidase B	C7YYG9.1 RecName: Full=Probable dipeptidyl-aminopeptidase B; Short=DPAP B	0	0.64	0.78
g481.t1	XP_006672809.1 translation Initiation Factor Eif4e	XP_006672809.1 translation Initiation Factor Eif4e [Cordyceps militaris CM01] ATY63183.1 translation Initiation Factor Eif4e [Cordyceps militaris] EGX89354.1 translation Initiation Factor Eif4e [Cordyceps militaris CM01]	1.9e-188	1	1	g673.t1	K02429		g501.t1	KOG1630	g8342.t1	GO:0006529(asparagine biosynthetic process)	GO:0004066(asparagine synthase (glutamine-hydrolyzing) activity)		g706.t1	Probable dolichyl pyrophosphate Man9GlcNAc2 alpha-1,3-glucosyltransferase	O43053.1 RecName: Full=Probable dolichyl pyrophosphate Man9GlcNAc2 alpha-1,3-glucosyltransferase; AltName: Full=Asparagine-linked glycosylation protein 6; AltName: Full=Dol-P-Glc:Man(9)GlcNAc(2)-PP-Dol alpha-1,3-glucosyltransferase; AltName: Full=Dolichyl-P-Glc:Man9GlcNAc2-PP-dolichyl glucosyltransferase	1e-135	0.42	0.57
g482.t1	ATY63184.1 2-succinylbenzoate-ligase	ATY63184.1 2-succinylbenzoate-ligase [Cordyceps militaris]	0	0.95	0.95	g677.t1	K00777	2.4.2.-	g502.t1	KOG0498	g8145.t1	GO:0051382(kinetochore assembly) GO:0000160(two-component signal transduction system (phosphorelay)) GO:0006355(regulation of transcription, DNA-dependent) GO:0006260(DNA replication)	GO:0043565(sequence-specific DNA binding) GO:0003700(sequence-specific DNA binding transcription factor activity)	GO:0000776(kinetochore)	g708.t1		Q9C3Z5.1 RecName: Full=60S acidic ribosomal protein P2	7e-27	0.72	0.87
g483.t1	XP_006672806.1 BolA domain protein	XP_006672806.1 BolA domain protein [Cordyceps militaris CM01] EGX89351.1 BolA domain protein [Cordyceps militaris CM01]	5.9e-50	0.79	0.8	g678.t1	K03686		g503.t1	KOG1250	g9226.t1	GO:0055114(oxidation-reduction process)	GO:0005506(iron ion binding) GO:0016705(oxidoreductase activity, acting on paired donors, with incorporation or reduction of molecular oxygen) GO:0020037(heme binding)		g711.t1	DNA-directed RNA polymerase III subunit RPC8	Q9Y535.1 RecName: Full=DNA-directed RNA polymerase III subunit RPC8; Short=RNA polymerase III subunit C8; AltName: Full=DNA-directed RNA polymerase III subunit H; AltName: Full=RNA polymerase III subunit 22.9 kDa subunit; Short=RPC22.9	6e-48	0.38	0.6
g484.t1	ATY62134.1 hypothetical protein A9K55_007422	ATY62134.1 hypothetical protein A9K55_007422 [Cordyceps militaris]	0	0.96	0.96	g679.t1	K19307	2.1.1.313	g505.t1	KOG0086	g6942.t1	GO:0016311(dephosphorylation)	GO:0008138(protein tyrosine/serine/threonine phosphatase activity)		g712.t1		Q9P787.1 RecName: Full=ER membrane protein complex subunit 3	8e-78	0.46	0.65
g485.t1	ATY62133.1 1-phosphatidylinositol-3-phosphate 5-kinase (Fab1)	ATY62133.1 1-phosphatidylinositol-3-phosphate 5-kinase (Fab1) [Cordyceps militaris]	0	0.99	0.99	g680.t1	K11423	2.1.1.43	g507.t1	KOG2230	g8042.t1		GO:0016747(transferase activity, transferring acyl groups other than amino-acyl groups) GO:0008080(N-acetyltransferase activity)		g713.t1	Signal peptidase complex subunit SPC2	Q04969.1 RecName: Full=Signal peptidase complex subunit SPC2; AltName: Full=Microsomal signal peptidase subunit 2	4e-10	0.27	0.45
g486.t1	ATY62136.1 mitochondrial inheritance component mdm12	ATY62136.1 mitochondrial inheritance component mdm12 [Cordyceps militaris]	6.1e-314	1	1	g682.t1	K13524	2.6.1.19 2.6.1.22	g508.t1	euNOG04298	g2304.t1		GO:0046872(metal ion binding) GO:0008270(zinc ion binding)		g714.t1	MMS19 nucleotide excision repair protein homolog	Q54J88.2 RecName: Full=MMS19 nucleotide excision repair protein homolog; AltName: Full=MMS19-like protein	2e-12	0.23	0.42
g487.t1	XP_006672802.1 vacuolar protein sorting-associated protein Vps28	XP_006672802.1 vacuolar protein sorting-associated protein Vps28 [Cordyceps militaris CM01] ATY62135.1 vacuolar sorting-associated Vps28 [Cordyceps militaris] EGX89347.1 vacuolar protein sorting-associated protein Vps28 [Cordyceps militaris CM01]	2.7e-158	1	1	g683.t1	K05012		g509.t1		g7042.t1	GO:0006468(protein phosphorylation)	GO:0005515(protein binding) GO:0005524(ATP binding) GO:0004672(protein kinase activity)		g715.t1	Protein ATP11, mitochondrial	P32453.1 RecName: Full=Protein ATP11, mitochondrial; Flags: Precursor	4e-45	0.35	0.51
g488.t1	XP_006672801.1 ribosome assembly protein Noc2, putative	XP_006672801.1 ribosome assembly protein Noc2, putative [Cordyceps militaris CM01] EGX89346.1 ribosome assembly protein Noc2, putative [Cordyceps militaris CM01]	1.4e-51	0.97	0.98	g684.t1	K14767		g510.t1	euNOG19656	g6402.t1		GO:0005515(protein binding)		g717.t1	Sterol esterase 2	Q07950.1 RecName: Full=Sterol esterase 2; AltName: Full=Steryl ester hydrolase 2	1e-78	0.34	0.5
g489.t1	ATY62130.1 ribosome assembly	ATY62130.1 ribosome assembly [Cordyceps militaris]	0	0.96	0.96	g685.t1	K07375		g511.t1	KOG0901	g3071.t1	GO:0005975(carbohydrate metabolic process)	GO:0004553(hydrolase activity, hydrolyzing O-glycosyl compounds)		g718.t1	Peroxisomal biogenesis factor 6	Q9C1E9.1 RecName: Full=Peroxisomal biogenesis factor 6; AltName: Full=ClaPEX6; AltName: Full=Peroxin-6	0	0.68	0.79
g490.t1	ATY62129.1 hypothetical protein A9K55_007427	ATY62129.1 hypothetical protein A9K55_007427 [Cordyceps militaris]	0	0.93	0.93	g686.t1	K13950	2.6.1.85	g512.t1	KOG1444	g2815.t1	GO:0055114(oxidation-reduction process) GO:0008652(cellular amino acid biosynthetic process)	GO:0051287(NAD binding) GO:0046983(protein dimerization activity) GO:0016620(oxidoreductase activity, acting on the aldehyde or oxo group of donors, NAD or NADP as acceptor)		g719.t1		P43597.1 RecName: Full=Uncharacterized protein YFR016C	2e-13	0.36	0.61
g491.t1	ATY62132.1 Six-hairpin glycosidase	ATY62132.1 Six-hairpin glycosidase [Cordyceps militaris]	0	0.99	0.99	g687.t1	K13239	5.3.3.8	g513.t1	euNOG04297	g3082.t1		GO:0015631(tubulin binding) GO:0003677(DNA binding) GO:0005198(structural molecule activity)	GO:0019031(viral envelope) GO:0019028(viral capsid)	g721.t1	Hydroxyacyl-thioester dehydratase type 2, mitochondrial	Q9Y814.1 RecName: Full=Hydroxyacyl-thioester dehydratase type 2, mitochondrial; AltName: Full=3-hydroxyacyl-[acyl-carrier-protein] dehydratase	6e-10	0.25	0.39
g492.t1	XP_006672799.1 Six-hairpin glycosidase-like protein	XP_006672799.1 Six-hairpin glycosidase-like protein [Cordyceps militaris CM01] EGX89344.1 Six-hairpin glycosidase-like protein [Cordyceps militaris CM01]	1.7e-95	0.99	1	g689.t1	K19036	3.6.4.12 3.6.4.13	g514.t1	KOG2370	g4456.t1	GO:0015996(chlorophyll catabolic process) GO:0009058(biosynthetic process)	GO:0016787(hydrolase activity) GO:0047746(chlorophyllase activity) GO:0016788(hydrolase activity, acting on ester bonds)		g722.t1	GPI ethanolamine phosphate transferase 3	Q07830.1 RecName: Full=GPI ethanolamine phosphate transferase 3; AltName: Full=Glycosylphosphatidylinositol-anchor biosynthesis protein 13	4e-174	0.34	0.5
g493.t1	ATY62128.1 3-hydroxyacyl-dehydrogenase	ATY62128.1 3-hydroxyacyl-dehydrogenase [Cordyceps militaris]	1.4e-184	0.99	1	g690.t1	K03005		g515.t1	KOG2294	g9371.t1	GO:0060271(cilium morphogenesis) GO:0006270(DNA-dependent DNA replication initiation) GO:0060294(cilium movement involved in cell motility) GO:0006355(regulation of transcription, DNA-dependent) GO:0001503(ossification) GO:0007155(cell adhesion) GO:0016570(histone modification) GO:0006368(transcription elongation from RNA polymerase II promoter)	GO:0008134(transcription factor binding) GO:0003682(chromatin binding) GO:0003677(DNA binding)	GO:0005730(nucleolus) GO:0001534(radial spoke) GO:0016593(Cdc73/Paf1 complex) GO:0000775(chromosome, centromeric region) GO:0005576(extracellular region)	g723.t1	Heterokaryon incompatibility protein 6, OR allele	Q9UV10.1 RecName: Full=Heterokaryon incompatibility protein 6, OR allele; Short=Het-6(OR)	3e-15	0.39	0.5
g494.t1	ATY63277.1 D-isomer specific 2-hydroxyacid dehydrogenase	ATY63277.1 D-isomer specific 2-hydroxyacid dehydrogenase [Cordyceps militaris]	5.9e-254	1	1	g691.t1	K08286	2.7.11.-	g516.t1	euNOG10235	g1372.t1		GO:0016787(hydrolase activity)		g725.t1	General alpha-glucoside permease	P53048.1 RecName: Full=General alpha-glucoside permease; AltName: Full=Maltose permease MAL11; AltName: Full=Maltose transport protein MAL11	1e-76	0.31	0.52
g495.t1	ATY63278.1 Fe(2+) transport 3	ATY63278.1 Fe(2+) transport 3 [Cordyceps militaris]	6.1e-273	0.99	0.99	g692.t1	K16214	2.7.1.176	g517.t1		g6300.t1	GO:0055085(transmembrane transport)	GO:0022857(transmembrane transporter activity)	GO:0016020(membrane) GO:0016021(integral to membrane)	g726.t1		P43634.1 RecName: Full=Activatory protein CHA4	3e-07	0.24	0.39
g496.t1	XP_006672794.1 hypothetical protein CCM_07590	XP_006672794.1 hypothetical protein CCM_07590 [Cordyceps militaris CM01] ATY63275.1 Necrosis inducing [Cordyceps militaris] EGX89339.1 hypothetical protein CCM_07590 [Cordyceps militaris CM01]	2.6e-206	0.96	0.96	g693.t1	K09246		g518.t1	KOG0133	g2965.t1	GO:0055085(transmembrane transport)	GO:0022857(transmembrane transporter activity)	GO:0016021(integral to membrane)	g728.t1		O43066.1 RecName: Full=Serine/threonine-protein kinase ppk30	2e-107	0.55	0.72
g497.t1	ATY63276.1 fungal specific transcription factor	ATY63276.1 fungal specific transcription factor [Cordyceps militaris]	0	0.95	0.95	g695.t1	K08269	2.7.11.1	g519.t1	KOG3486	g1430.t1	GO:0006412(translation)	GO:0003735(structural constituent of ribosome)	GO:0005840(ribosome)	g731.t1		Q524Z5.1 RecName: Full=pH-response regulator protein palC	1e-168	0.56	0.7
g498.t1	XP_006672792.1 maltose permease	XP_006672792.1 maltose permease [Cordyceps militaris CM01] EGX89337.1 maltose permease [Cordyceps militaris CM01]	0	1	1	g697.t1	K00819	2.6.1.13	g520.t1	KOG3904	g4717.t1	GO:0006355(regulation of transcription, DNA-dependent)	GO:0003677(DNA binding)		g733.t1	Protein phosphatase 2C homolog 7, mitochondrial	P38797.2 RecName: Full=Protein phosphatase 2C homolog 7, mitochondrial; Short=PP2C-7; Flags: Precursor	1e-29	0.32	0.46
g499.t1	ATY63282.1 C6 zinc finger domain	ATY63282.1 C6 zinc finger domain [Cordyceps militaris]	0	0.85	0.87	g698.t1	K05286	2.4.1.-	g521.t1	euNOG13056	g9658.t1		GO:0005515(protein binding)		g734.t1	S-adenosylmethionine mitochondrial carrier protein	Q4V9P0.1 RecName: Full=S-adenosylmethionine mitochondrial carrier protein; AltName: Full=Mitochondrial S-adenosylmethionine transporter; AltName: Full=Solute carrier family 25 member 26	9e-39	0.33	0.5
g500.t1	XP_006672790.1 3-beta-hydroxysteroid-Delta(8),Delta(7)-isomerase	XP_006672790.1 3-beta-hydroxysteroid-Delta(8),Delta(7)-isomerase [Cordyceps militaris CM01] EGX89335.1 3-beta-hydroxysteroid-Delta(8),Delta(7)-isomerase [Cordyceps militaris CM01]	3.9e-162	0.99	0.99	g699.t1	K18470		g522.t1	KOG0201	g8520.t1	GO:0055085(transmembrane transport) GO:0006506(GPI anchor biosynthetic process)	GO:0017176(phosphatidylinositol N-acetylglucosaminyltransferase activity) GO:0022857(transmembrane transporter activity)	GO:0016021(integral to membrane)	g735.t1		Q9HDU7.1 RecName: Full=UPF0643 protein PB2B2.08	8e-33	0.38	0.54
g501.t1	XP_006665388.1 peptide methionine sulfoxide reductase msrB/msrA	XP_006665388.1 peptide methionine sulfoxide reductase msrB/msrA [Cordyceps militaris CM01] ATY63280.1 peptide methionine sulfoxide reductase msrB msrA [Cordyceps militaris] EGX95511.1 peptide methionine sulfoxide reductase msrB/msrA [Cordyceps militaris CM01]	7.3e-154	0.99	0.99	g702.t1	K14708		g523.t1		g7202.t1	GO:0006355(regulation of transcription, DNA-dependent) GO:0032508(DNA duplex unwinding)	GO:0008134(transcription factor binding) GO:0016887(ATPase activity) GO:0003677(DNA binding) GO:0005524(ATP binding)	GO:0071203(WASH complex)	g736.t1	Eukaryotic translation initiation factor 3 subunit H	Q2GZK0.1 RecName: Full=Eukaryotic translation initiation factor 3 subunit H; Short=eIF3h	2e-176	0.7	0.82
g502.t1	ATY63283.1 Cyclic nucleotide-binding	ATY63283.1 Cyclic nucleotide-binding [Cordyceps militaris]	5.9e-218	0.98	0.98	g704.t1	K04646		g524.t1	euNOG16413	g1714.t1		GO:0005515(protein binding)		g737.t1	Adenosylhomocysteinase	P83783.2 RecName: Full=Adenosylhomocysteinase; Short=AdoHcyase; AltName: Full=S-adenosyl-L-homocysteine hydrolase	0	0.81	0.91
g503.t1	XP_006665387.1 cyclic nucleotide-binding domain containing protein	XP_006665387.1 cyclic nucleotide-binding domain containing protein [Cordyceps militaris CM01] EGX95510.1 cyclic nucleotide-binding domain containing protein [Cordyceps militaris CM01]	0	0.96	0.97	g705.t1	K01282	3.4.14.-	g525.t1		g6938.t1		GO:0005085(guanyl-nucleotide exchange factor activity) GO:0005515(protein binding)		g738.t1		O14075.1 RecName: Full=Putative 2-hydroxyacid dehydrogenase UNK4.10	3e-104	0.52	0.69
g504.t1	XP_006665387.1 cyclic nucleotide-binding domain containing protein	XP_006665387.1 cyclic nucleotide-binding domain containing protein [Cordyceps militaris CM01] EGX95510.1 cyclic nucleotide-binding domain containing protein [Cordyceps militaris CM01]	2.1e-16	0.95	0.97	g706.t1	K03848	2.4.1.267	g526.t1		g8817.t1		GO:0016787(hydrolase activity)		g740.t1		Q4IB65.1 RecName: Full=Mitochondrial import inner membrane translocase subunit TIM9	3e-52	0.87	0.96
g505.t1	ATY61917.1 threonine ammonia-lyase precursor	ATY61917.1 threonine ammonia-lyase precursor [Cordyceps militaris]	0	0.93	0.94	g708.t1	K02943		g527.t1	KOG0029	g8296.t1	GO:0006355(regulation of transcription, DNA-dependent)	GO:0008270(zinc ion binding) GO:0000981(sequence-specific DNA binding RNA polymerase II transcription factor activity)		g741.t1	Nucleoporin nup184	Q9P7M8.1 RecName: Full=Nucleoporin nup184; AltName: Full=Nuclear pore protein nup184	6e-46	0.21	0.41
g506.t1	XP_006665385.1 hypothetical protein CCM_00162	XP_006665385.1 hypothetical protein CCM_00162 [Cordyceps militaris CM01] EGX95508.1 hypothetical protein CCM_00162 [Cordyceps militaris CM01]	5.7e-84	0.98	0.98	g709.t1	K15193		g528.t1	KOG2533	g314.t1		GO:0008121(ubiquinol-cytochrome-c reductase activity) GO:0009055(electron carrier activity)		g742.t1	Anthranilate synthase component 2	P00908.2 RecName: Full=Anthranilate synthase component 2; AltName: Full=Anthranilate synthase component II; Includes: RecName: Full=Glutamine amidotransferase; Includes: RecName: Full=Indole-3-glycerol phosphate synthase; Short=IGPS; Includes: RecName: Full=N-(5'-phosphoribosyl)anthranilate isomerase; Short=PRAI	0	0.69	0.81
g507.t1	XP_006665384.1 rab like protein	XP_006665384.1 rab like protein [Cordyceps militaris CM01] ATY61915.1 rab like [Cordyceps militaris] EGX95507.1 rab like protein [Cordyceps militaris CM01]	6.6e-235	0.94	0.94	g711.t1	K03022		g529.t1	KOG3699	g9705.t1	GO:0006355(regulation of transcription, DNA-dependent) GO:0006351(transcription, DNA-dependent)	GO:0008270(zinc ion binding) GO:0000981(sequence-specific DNA binding RNA polymerase II transcription factor activity) GO:0003677(DNA binding)		g745.t1		Q4IB70.1 RecName: Full=Pre-mRNA-splicing factor CWC21	2e-80	0.75	0.9
g508.t1	XP_006665383.1 beta-mannosidase	XP_006665383.1 beta-mannosidase [Cordyceps militaris CM01] EGX95506.1 beta-mannosidase [Cordyceps militaris CM01]	0	0.99	0.99	g713.t1	K12947	3.4.-.-	g530.t1		g4902.t1	GO:0055114(oxidation-reduction process)	GO:0016705(oxidoreductase activity, acting on paired donors, with incorporation or reduction of molecular oxygen)		g746.t1		A6SDA8.1 RecName: Full=Cell division cycle protein 123	1e-122	0.48	0.65
g509.t1	XP_006665382.1 hypothetical protein CCM_00159	XP_006665382.1 hypothetical protein CCM_00159 [Cordyceps militaris CM01] EGX95505.1 hypothetical protein CCM_00159 [Cordyceps militaris CM01]	0	1	1	g714.t1	K15075		g531.t1	euNOG14893	g3092.t1		GO:0010181(FMN binding)		g748.t1		Q00580.3 RecName: Full=Guanine nucleotide-binding protein subunit alpha	0	0.97	0.98
g510.t1	XP_006665381.1 hypothetical protein CCM_00158	XP_006665381.1 hypothetical protein CCM_00158 [Cordyceps militaris CM01] EGX95504.1 hypothetical protein CCM_00158 [Cordyceps militaris CM01]	0	0.97	0.98	g715.t1	K07555		g532.t1	euNOG09575	g6094.t1	GO:0032259(methylation)	GO:0008168(methyltransferase activity)		g750.t1		Q9UTP4.1 RecName: Full=Smr domain-containing protein C11H11.03c	4e-33	0.39	0.63
g511.t1	XP_006665381.1 hypothetical protein CCM_00158	XP_006665381.1 hypothetical protein CCM_00158 [Cordyceps militaris CM01] EGX95504.1 hypothetical protein CCM_00158 [Cordyceps militaris CM01]	0	0.97	0.97	g717.t1	K03848	2.4.1.267	g533.t1	KOG2533	g2953.t1		GO:0016787(hydrolase activity) GO:0005524(ATP binding) GO:0003676(nucleic acid binding) GO:0003677(DNA binding)		g752.t1	DNA repair and recombination protein pif1, mitochondrial	Q9UUA2.1 RecName: Full=DNA repair and recombination protein pif1, mitochondrial; AltName: Full=ATP-dependent helicase pif1; Flags: Precursor	1e-179	0.43	0.6
g512.t1	XP_018703920.1 Ribosomal protein L14b/L23e	XP_018703920.1 Ribosomal protein L14b/L23e [Cordyceps fumosorosea ARSEF 2679] ATY61918.1 Ribosomal L14b L23e [Cordyceps militaris] OAA81317.1 Ribosomal protein L14b/L23e [Akanthomyces lecanii RCEF 1005] TQV96346.1 60S ribosomal protein L23 [Cordyceps javanica] OAA62170.1 Ribosomal protein L14b/L23e [Cordyceps fumosorosea ARSEF 2679] TQW07643.1 60S ribosomal protein L23 [Cordyceps javanica]	3e-94	1	1	g718.t1	K13339		g534.t1	KOG0032	g8698.t1	GO:0006260(DNA replication) GO:0055114(oxidation-reduction process)	GO:0004748(ribonucleoside-diphosphate reductase activity, thioredoxin disulfide as acceptor) GO:0005524(ATP binding)		g753.t1		O94752.1 RecName: Full=Enhancer of mRNA-decapping protein 3	2e-08	0.24	0.43
g513.t1	XP_006665379.1 GDP-mannose transporter	XP_006665379.1 GDP-mannose transporter [Cordyceps militaris CM01] ATY63274.1 GDP-mannose transporter [Cordyceps militaris] EGX95502.1 GDP-mannose transporter [Cordyceps militaris CM01]	6.3e-218	0.85	0.85	g721.t1	K04518	4.2.1.51	g535.t1		g2004.t1	GO:0055085(transmembrane transport)	GO:0022857(transmembrane transporter activity) GO:0005515(protein binding)	GO:0016020(membrane)	g754.t1	Mitochondrial phosphate carrier protein	P23641.1 RecName: Full=Mitochondrial phosphate carrier protein; AltName: Full=Mitochondrial import receptor; AltName: Full=Phosphate transport protein; Short=PTP; AltName: Full=mPic 1; AltName: Full=p32	2e-90	0.5	0.65
g514.t1	ATY62216.1 Transcription factor	ATY62216.1 Transcription factor [Cordyceps militaris]	0	0.99	0.99	g722.t1	K05288		g536.t1		g2321.t1		GO:0005515(protein binding)		g755.t1	Putative uncharacterized protein At4g01020, chloroplastic	P0CE10.1 RecName: Full=Putative uncharacterized protein At4g01020, chloroplastic; Flags: Precursor	1e-11	0.22	0.38
g515.t1	ATY63352.1 cactin, putative	ATY63352.1 cactin, putative [Cordyceps militaris]	1.1e-286	0.99	0.99	g723.t1	K00706	2.4.1.34	g538.t1	KOG1555	g1867.t1	GO:0019310(inositol catabolic process) GO:0055114(oxidation-reduction process)	GO:0005506(iron ion binding) GO:0050113(inositol oxygenase activity)	GO:0005737(cytoplasm)	g756.t1		B4MTY2.1 RecName: Full=UPF0518 protein GK23746	1e-11	0.24	0.44
g516.t1	ATY63353.1 forkhead domain-containing	ATY63353.1 forkhead domain-containing [Cordyceps militaris]	0	0.97	0.97	g725.t1	K08141		g539.t1	KOG1342	g9294.t1		GO:0005199(structural constituent of cell wall)	GO:0009277(fungal-type cell wall)	g757.t1	Ubiquitination network signaling protein acrB	Q876Q0.1 RecName: Full=Ubiquitination network signaling protein acrB; AltName: Full=Acriflavine resistance protein B	1e-74	0.32	0.49
g517.t1	XP_006665376.1 XLF family protein	XP_006665376.1 XLF family protein [Cordyceps militaris CM01] EGX95499.1 XLF family protein [Cordyceps militaris CM01]	1.6e-261	0.98	0.99	g726.t1	K00767	2.4.2.19	g540.t1	KOG3233	g4143.t1		GO:0016787(hydrolase activity)		g759.t1	Autolysin	P37710.2 RecName: Full=Autolysin; AltName: Full=Beta-glycosidase; AltName: Full=Peptidoglycan hydrolase; Flags: Precursor	2e-09	0.24	0.37
g518.t1	ATY63355.1 streptothricin-acetyltransferase	ATY63355.1 streptothricin-acetyltransferase [Cordyceps militaris]	7.7e-114	0.95	0.97	g728.t1	K08853	2.7.11.1	g541.t1	KOG0865	g5077.t1		GO:0005515(protein binding)		g760.t1	DNA damage-binding protein 1	Q6QNU4.1 RecName: Full=DNA damage-binding protein 1; AltName: Full=High pigmentation protein 1; AltName: Full=UV-damaged DNA-binding protein 1	2e-99	0.26	0.47
g519.t1	ATY63356.1 deoxyribodipyrimidine photo-lyase	ATY63356.1 deoxyribodipyrimidine photo-lyase [Cordyceps militaris]	0	0.97	0.98	g729.t1	K14830		g542.t1	KOG2056	g1546.t1		GO:0005515(protein binding)		g763.t1		O14166.1 RecName: Full=Uncharacterized protein C4C5.03	3e-37	0.32	0.53
g520.t1	XP_006665373.1 40S ribosomal protein S21	XP_006665373.1 40S ribosomal protein S21 [Cordyceps militaris CM01] ATY63357.1 40S ribosomal S21 [Cordyceps militaris] EGX95496.1 40S ribosomal protein S21 [Cordyceps militaris CM01]	1.8e-57	1	1	g731.t1	K14650		g543.t1	euNOG11027	g1914.t1		GO:0016409(palmitoyltransferase activity)	GO:0016020(membrane)	g764.t1	Telomerase Cajal body protein 1	Q5XII5.1 RecName: Full=Telomerase Cajal body protein 1; AltName: Full=WD repeat-containing protein 79; AltName: Full=WD40 repeat-containing protein encoded by RNA antisense to p53	2e-16	0.27	0.43
g521.t1	ATY63358.1 AT DNA-binding	ATY63358.1 AT DNA-binding [Cordyceps militaris]	0	0.95	0.96	g732.t1	K15163		g544.t1	euNOG10903	g4164.t1		GO:0008270(zinc ion binding) GO:0003676(nucleic acid binding) GO:0005509(calcium ion binding)	GO:0005576(extracellular region)	g767.t1	Calcium channel YVC1	Q12324.2 RecName: Full=Calcium channel YVC1; AltName: Full=TRP homolog; AltName: Full=Yeast vacuolar conductance protein 1	1e-11	0.23	0.43
g522.t1	ATY63359.1 hypothetical protein A9K55_007459	ATY63359.1 hypothetical protein A9K55_007459 [Cordyceps militaris]	7.2e-146	1	1	g733.t1	K17508		g546.t1	KOG3386	g8533.t1	GO:0006355(regulation of transcription, DNA-dependent)	GO:0003700(sequence-specific DNA binding transcription factor activity) GO:0003824(catalytic activity) GO:0016747(transferase activity, transferring acyl groups other than amino-acyl groups)	GO:0005634(nucleus)	g768.t1		Q9Y7X4.1 RecName: Full=Uncharacterized membrane protein C365.16	7e-47	0.42	0.55
g523.t1	XP_006665369.1 Protein kinase-like domain	XP_006665369.1 Protein kinase-like domain [Cordyceps militaris CM01] EGX95492.1 Protein kinase-like domain [Cordyceps militaris CM01]	0	0.99	0.99	g734.t1	K15111		g547.t1	euNOG16014	g3491.t1	GO:0055114(oxidation-reduction process)			g769.t1		P40996.1 RecName: Full=Protein scd2/ral3	6e-105	0.4	0.55
g524.t1	XP_006665368.1 hypothetical protein CCM_00145	XP_006665368.1 hypothetical protein CCM_00145 [Cordyceps militaris CM01] EGX95491.1 hypothetical protein CCM_00145 [Cordyceps militaris CM01]	1.4e-233	0.87	0.88	g735.t1	K03247		g548.t1	KOG3021	g1135.t1	GO:0043386(mycotoxin biosynthetic process)			g770.t1		Q1MTP1.1 RecName: Full=THP3 homolog C2A9.11c	3e-68	0.36	0.51
g525.t1	XP_006665367.1 hypothetical protein CCM_00144	XP_006665367.1 hypothetical protein CCM_00144 [Cordyceps militaris CM01] EGX95490.1 hypothetical protein CCM_00144 [Cordyceps militaris CM01]	5.3e-154	1	1	g736.t1	K03247		g549.t1	KOG2029	g9286.t1	GO:0006468(protein phosphorylation)	GO:0005524(ATP binding) GO:0004672(protein kinase activity)		g771.t1	Vacuolar protein-sorting-associated protein 36	Q6DDF4.1 RecName: Full=Vacuolar protein-sorting-associated protein 36; AltName: Full=ESCRT-II complex subunit VPS36	1e-40	0.33	0.5
g526.t1	XP_006665366.1 dipeptidyl peptidase IV, putative	XP_006665366.1 dipeptidyl peptidase IV, putative [Cordyceps militaris CM01] EGX95489.1 dipeptidyl peptidase IV, putative [Cordyceps militaris CM01]	3.8e-284	0.98	0.99	g737.t1	K01251	3.3.1.1	g550.t1	KOG0255	g7185.t1	GO:0001503(ossification) GO:0016570(histone modification) GO:0006368(transcription elongation from RNA polymerase II promoter) GO:0007155(cell adhesion) GO:0006270(DNA-dependent DNA replication initiation) GO:0006355(regulation of transcription, DNA-dependent) GO:0006357(regulation of transcription from RNA polymerase II promoter) GO:0006413(translational initiation)	GO:0003677(DNA binding) GO:0031369(translation initiation factor binding) GO:0046935(1-phosphatidylinositol-3-kinase regulator activity) GO:0003712(transcription cofactor activity) GO:0008134(transcription factor binding) GO:0046983(protein dimerization activity) GO:0003682(chromatin binding) GO:0003743(translation initiation factor activity)	GO:0016593(Cdc73/Paf1 complex) GO:0016592(mediator complex) GO:0005944(1-phosphatidylinositol-4-phosphate 3-kinase, class IB complex) GO:0005852(eukaryotic translation initiation factor 3 complex) GO:0005730(nucleolus) GO:0005576(extracellular region) GO:0019031(viral envelope) GO:0000775(chromosome, centromeric region)	g772.t1	CENP-B homolog protein 2	O60108.1 RecName: Full=CENP-B homolog protein 2; Short=CBHP-2	7e-17	0.34	0.56
g527.t1	XP_006665366.1 dipeptidyl peptidase IV, putative	XP_006665366.1 dipeptidyl peptidase IV, putative [Cordyceps militaris CM01] EGX95489.1 dipeptidyl peptidase IV, putative [Cordyceps militaris CM01]	1.1e-166	0.97	1	g738.t1	K00058	1.1.1.95	g551.t1	KOG2533	g6550.t1	GO:0006334(nucleosome assembly) GO:0006355(regulation of transcription, DNA-dependent) GO:0055114(oxidation-reduction process)	GO:0043565(sequence-specific DNA binding) GO:0003700(sequence-specific DNA binding transcription factor activity) GO:0071949(FAD binding) GO:0005515(protein binding) GO:0003677(DNA binding) GO:0016491(oxidoreductase activity)	GO:0000786(nucleosome)	g773.t1		C6Y4A3.1 RecName: Full=ATP synthase subunit K, mitochondrial	6e-09	0.38	0.61
g528.t1	XP_006665365.1 mao-B, putative	XP_006665365.1 mao-B, putative [Cordyceps militaris CM01] EGX95488.1 mao-B, putative [Cordyceps militaris CM01]	1.1e-311	0.95	0.96	g740.t1	K17777		g552.t1	KOG0548	g2270.t1		GO:0000166(nucleotide binding)		g774.t1	Mitochondrial fission process protein 1	Q8T3C8.2 RecName: Full=Mitochondrial fission process protein 1; AltName: Full=Mitochondrial 18 kDa protein; Short=MTP18	2e-11	0.26	0.46
g529.t1	ATY62312.1 Major facilitator superfamily general substrate transporter	ATY62312.1 Major facilitator superfamily general substrate transporter [Cordyceps militaris]	0	0.98	0.99	g741.t1	K14311		g553.t1	euNOG11026	g7351.t1	GO:0006631(fatty acid metabolic process) GO:0055114(oxidation-reduction process)	GO:0003857(3-hydroxyacyl-CoA dehydrogenase activity) GO:0071949(FAD binding) GO:0016491(oxidoreductase activity)		g775.t1		Q8TCF1.1 RecName: Full=AN1-type zinc finger protein 1	1e-30	0.29	0.43
g530.t1	ATY62311.1 aldolase	ATY62311.1 aldolase [Cordyceps militaris]	4.4e-243	0.99	0.99	g742.t1	K13501	4.1.3.27 4.1.1.48 5.3.1.24	g554.t1	KOG1780	g1675.t1	GO:0006821(chloride transport) GO:0055085(transmembrane transport)	GO:0005247(voltage-gated chloride channel activity)	GO:0016020(membrane)	g776.t1		O34780.1 RecName: Full=Uncharacterized protein YobF	2e-25	0.27	0.45
g531.t1	ATY62314.1 sulfate permease	ATY62314.1 sulfate permease [Cordyceps militaris]	0	0.95	0.95	g743.t1	K13501	4.1.3.27 4.1.1.48 5.3.1.24	g555.t1	euNOG11025	g2367.t1		GO:0008483(transaminase activity) GO:0030170(pyridoxal phosphate binding)		g777.t1		P87235.1 RecName: Full=DNA repair protein rhp42	6e-73	0.38	0.56
g532.t1	XP_006665360.1 oxalate decarboxylase oxdC	XP_006665360.1 oxalate decarboxylase oxdC [Cordyceps militaris CM01] EGX95483.1 oxalate decarboxylase oxdC [Cordyceps militaris CM01]	0	0.99	0.99	g745.t1	K13172		g556.t1	euNOG11024	g9311.t1	GO:0055085(transmembrane transport)	GO:0022857(transmembrane transporter activity)	GO:0016020(membrane) GO:0016021(integral to membrane)	g779.t1		Q9Y794.1 RecName: Full=Origin recognition complex subunit 4	9e-79	0.35	0.57
g533.t1	ATY62316.1 DUF1275 domain	ATY62316.1 DUF1275 domain [Cordyceps militaris]	1.3e-197	0.99	0.99	g747.t1	K04708	1.1.1.102	g557.t1	euNOG14223	g2850.t1			GO:0019031(viral envelope)	g780.t1		P38093.1 RecName: Full=Developmental regulator flbA	0	0.59	0.72
g534.t1	ATY62315.1 Major facilitator superfamily general substrate transporter	ATY62315.1 Major facilitator superfamily general substrate transporter [Cordyceps militaris]	0	1	1	g748.t1	K04640		g558.t1	euNOG20402	g9110.t1	GO:0005975(carbohydrate metabolic process) GO:0055085(transmembrane transport)	GO:0022857(transmembrane transporter activity) GO:0016853(isomerase activity)	GO:0016021(integral to membrane)	g781.t1		Q01302.2 RecName: Full=Clock-controlled protein 6	3e-18	0.43	0.5
g535.t1	ATY62318.1 calcium calmodulin-dependent	ATY62318.1 calcium calmodulin-dependent [Cordyceps militaris]	0	0.96	0.96	g750.t1	K15720	3.-.-.-	g559.t1	KOG1827	g6955.t1		GO:0003723(RNA binding)		g784.t1	Canalicular multispecific organic anion transporter 1	Q92887.3 RecName: Full=Canalicular multispecific organic anion transporter 1; AltName: Full=ATP-binding cassette sub-family C member 2; AltName: Full=Canalicular multidrug resistance protein; AltName: Full=Multidrug resistance-associated protein 2	5e-98	0.25	0.44
g536.t1	ATY62317.1 Sensitivity To Red Light Reduced-SRR1	ATY62317.1 Sensitivity To Red Light Reduced-SRR1 [Cordyceps militaris]	3.1e-258	0.94	0.95	g752.t1	K15255	3.6.4.12	g560.t1	KOG1509	g6730.t1	GO:0006355(regulation of transcription, DNA-dependent)	GO:0008270(zinc ion binding) GO:0000981(sequence-specific DNA binding RNA polymerase II transcription factor activity)	GO:0005634(nucleus)	g785.t1		P38702.1 RecName: Full=Mitochondrial carrier protein LEU5	2e-105	0.49	0.65
g537.t1	ATY63465.1 hypothetical protein A9K55_007473	ATY63465.1 hypothetical protein A9K55_007473 [Cordyceps militaris]	5.1e-90	0.95	0.95	g753.t1	K12615		g561.t1	euNOG11904	g9360.t1		GO:0004252(serine-type endopeptidase activity)		g786.t1		Q09800.2 RecName: Full=Uncharacterized protein C22G7.07c	7e-37	0.36	0.53
g538.t1	XP_006665353.1 hypothetical protein CCM_00130	XP_006665353.1 hypothetical protein CCM_00130 [Cordyceps militaris CM01] ATY63462.1 hypothetical protein A9K55_007474 [Cordyceps militaris] EGX95476.1 hypothetical protein CCM_00130 [Cordyceps militaris CM01]	7.3e-273	0.96	0.97	g754.t1	K15102		g562.t1	KOG1637	g3138.t1	GO:0055085(transmembrane transport)	GO:0022857(transmembrane transporter activity)		g787.t1	54S ribosomal protein L23, mitochondrial	Q09727.1 RecName: Full=54S ribosomal protein L23, mitochondrial; Flags: Precursor	6e-15	0.38	0.56
g539.t1	XP_006665352.1 26S proteasome regulatory subunit	XP_006665352.1 26S proteasome regulatory subunit [Cordyceps militaris CM01] ATY63463.1 26S proteasome regulatory subunit [Cordyceps militaris] EGX95475.1 26S proteasome regulatory subunit [Cordyceps militaris CM01]	1.6e-218	0.93	0.94	g755.t1	K14404		g563.t1	KOG1993	g4956.t1	GO:0006811(ion transport) GO:0055085(transmembrane transport)	GO:0005216(ion channel activity)	GO:0016020(membrane)	g791.t1		Q03829.1 RecName: Full=Uncharacterized mitochondrial carrier YMR166C	6e-108	0.5	0.67
g540.t1	XP_006665351.1 histone deacetylase RpdA/Rpd3	XP_006665351.1 histone deacetylase RpdA/Rpd3 [Cordyceps militaris CM01] EGX95474.1 histone deacetylase RpdA/Rpd3 [Cordyceps militaris CM01]	0	0.99	0.99	g758.t1	K07024		g564.t1	KOG1198	g2765.t1	GO:0055114(oxidation-reduction process)			g792.t1	Eukaryotic translation initiation factor 2 subunit alpha	P56286.1 RecName: Full=Eukaryotic translation initiation factor 2 subunit alpha; Short=eIF-2-alpha	2e-146	0.66	0.82
g541.t1	XP_006665350.1 DNA-directed RNA polymerase III subunit Rpc34	XP_006665350.1 DNA-directed RNA polymerase III subunit Rpc34 [Cordyceps militaris CM01] ATY63461.1 DNA-directed RNA polymerase III subunit Rpc34 [Cordyceps militaris] EGX95473.1 DNA-directed RNA polymerase III subunit Rpc34 [Cordyceps militaris CM01]	2.4e-193	0.84	0.86	g759.t1	K01183	3.2.1.14	g565.t1	KOG0010	g4140.t1	GO:0055114(oxidation-reduction process)	GO:0071949(FAD binding) GO:0016491(oxidoreductase activity)		g793.t1	Mitotic checkpoint protein BUB3 Q9WVA3.2 RecName: Full=Mitotic checkpoint protein BUB3	Q1JQB2.1 RecName: Full=Mitotic checkpoint protein BUB3 Q9WVA3.2 RecName: Full=Mitotic checkpoint protein BUB3; AltName: Full=WD repeat type I transmembrane protein A72.5	1e-75	0.38	0.57
g542.t1	ATY62045.1 Peptidyl-prolyl cis-trans isomerase	ATY62045.1 Peptidyl-prolyl cis-trans isomerase [Cordyceps militaris]	1.6e-141	0.95	0.95	g760.t1	K10610		g566.t1		g1393.t1	GO:0001510(RNA methylation) GO:0009452(7-methylguanosine RNA capping) GO:0006396(RNA processing)	GO:0008168(methyltransferase activity) GO:0008173(RNA methyltransferase activity)		g794.t1		Q00258.1 RecName: Full=Norsolorinic acid reductase	3e-125	0.48	0.65
g543.t1	XP_006665348.1 epsin-3	XP_006665348.1 epsin-3 [Cordyceps militaris CM01] EGX95471.1 epsin-3 [Cordyceps militaris CM01]	7.2e-266	0.97	0.98	g762.t1	K01687	4.2.1.9	g567.t1		g1873.t1	GO:0055114(oxidation-reduction process)	GO:0050661(NADP binding) GO:0050660(flavin adenine dinucleotide binding) GO:0004499(N,N-dimethylaniline monooxygenase activity) GO:0016491(oxidoreductase activity)		g796.t1	Squalene monooxygenase	Q92206.1 RecName: Full=Squalene monooxygenase; AltName: Full=Squalene epoxidase; Short=SE	2e-115	0.4	0.56
g544.t1	XP_006665347.1 hypothetical protein CCM_00124	XP_006665347.1 hypothetical protein CCM_00124 [Cordyceps militaris CM01] EGX95470.1 hypothetical protein CCM_00124 [Cordyceps militaris CM01]	6.8e-127	1	1	g763.t1	K12386		g568.t1	KOG2623	g4714.t1		GO:0003676(nucleic acid binding)		g797.t1	Dolichyl-phosphate beta-glucosyltransferase	P40350.1 RecName: Full=Dolichyl-phosphate beta-glucosyltransferase; Short=DolP-glucosyltransferase; AltName: Full=Asparagine-linked glycosylation protein 5	6e-72	0.35	0.5
g546.t1	ATY61675.1 C6 transcription	ATY61675.1 C6 transcription [Cordyceps militaris]	0	0.99	0.99	g764.t1	K08873		g569.t1	KOG4097	g7128.t1	GO:0006355(regulation of transcription, DNA-dependent)	GO:0008270(zinc ion binding) GO:0000981(sequence-specific DNA binding RNA polymerase II transcription factor activity)		g799.t1		Q9Y7J8.3 RecName: Full=Uncharacterized protein C216.01c	7e-145	0.39	0.6
g547.t1	ATY61674.1 Ctr copper transporter family	ATY61674.1 Ctr copper transporter family [Cordyceps militaris]	1e-116	0.97	0.97	g767.t1	K14950	3.6.3.-	g570.t1	euNOG04296	g8675.t1	GO:0006481(C-terminal protein methylation)	GO:0004671(protein C-terminal S-isoprenylcysteine carboxyl O-methyltransferase activity)	GO:0016021(integral to membrane)	g800.t1		O60058.1 RecName: Full=ATPase family gene 2 protein	2e-88	0.35	0.54
g548.t1	ATY61673.1 kinase-like domain	ATY61673.1 kinase-like domain [Cordyceps militaris]	1.8e-226	0.99	0.99	g769.t1	K11237		g571.t1	KOG4191	g9200.t1	GO:0006432(phenylalanyl-tRNA aminoacylation)	GO:0004826(phenylalanine-tRNA ligase activity) GO:0000287(magnesium ion binding) GO:0003723(RNA binding) GO:0005524(ATP binding)		g801.t1	ABC transporter C family member 14	Q54K24.1 RecName: Full=ABC transporter C family member 14; AltName: Full=ABC transporter ABCC.14	6e-93	0.27	0.48
g549.t1	ATY61673.1 kinase-like domain	ATY61673.1 kinase-like domain [Cordyceps militaris]	2.7e-274	0.9	0.91	g770.t1	K12196		g572.t1	euNOG04295	g1247.t1	GO:0000398(nuclear mRNA splicing, via spliceosome) GO:0006355(regulation of transcription, DNA-dependent) GO:0006352(DNA-dependent transcription, initiation)	GO:0003700(sequence-specific DNA binding transcription factor activity) GO:0008134(transcription factor binding) GO:0016987(sigma factor activity) GO:0003677(DNA binding) GO:0019888(protein phosphatase regulator activity)	GO:0030289(protein phosphatase 4 complex) GO:0005730(nucleolus) GO:0005681(spliceosomal complex)	g803.t1	GTP-binding protein ypt2	P17609.1 RecName: Full=GTP-binding protein ypt2; AltName: Full=SEC4 homolog	9e-102	0.73	0.86
g550.t1	XP_006665343.1 NACHT and WD domain protein	XP_006665343.1 NACHT and WD domain protein [Cordyceps militaris CM01] EGX95466.1 NACHT and WD domain protein [Cordyceps militaris CM01]	0	0.91	0.92	g771.t1	K12190		g573.t1	euNOG12011	g1243.t1	GO:0006457(protein folding) GO:0071973(bacterial-type flagellar cell motility)	GO:0051082(unfolded protein binding) GO:0005198(structural molecule activity)	GO:0016272(prefoldin complex)	g804.t1	Probable endo-beta-1,4-glucanase D	A1C4H2.1 RecName: Full=Probable endo-beta-1,4-glucanase D; Short=Endoglucanase D; AltName: Full=Carboxymethylcellulase D; AltName: Full=Cellulase D; Flags: Precursor	2e-29	0.36	0.5
g551.t1	OAR03060.1 hypothetical protein LLEC1_04717	OAR03060.1 hypothetical protein LLEC1_04717 [Akanthomyces lecanii]	2.5e-241	0.72	0.81	g773.t1	K02143		g574.t1	euNOG04294	g835.t1		GO:0051536(iron-sulfur cluster binding) GO:0009055(electron carrier activity)		g805.t1	10 kDa heat shock protein, mitochondrial	O59804.1 RecName: Full=10 kDa heat shock protein, mitochondrial; Short=HSP10; AltName: Full=10 kDa chaperonin	7e-41	0.61	0.8
g552.t1	XP_006665341.1 Major facilitator superfamily transporter	XP_006665341.1 Major facilitator superfamily transporter [Cordyceps militaris CM01] EGX95464.1 Major facilitator superfamily transporter [Cordyceps militaris CM01]	0	0.94	0.94	g774.t1	K17981		g575.t1	KOG0800	g227.t1		GO:0008168(methyltransferase activity)		g806.t1		O59763.1 RecName: Full=Serine/threonine-protein kinase oca2	3e-132	0.45	0.58
g553.t1	ATY61670.1 Heat shock	ATY61670.1 Heat shock [Cordyceps militaris]	0	0.96	0.96	g775.t1	K14688		g576.t1	euNOG15948	g8957.t1	GO:0006355(regulation of transcription, DNA-dependent)	GO:0008134(transcription factor binding) GO:0008270(zinc ion binding) GO:0003677(DNA binding) GO:0000981(sequence-specific DNA binding RNA polymerase II transcription factor activity)	GO:0032040(small-subunit processome) GO:0005730(nucleolus)	g807.t1		Q08422.1 RecName: Full=AN1-type zinc finger protein YOR052C	7e-19	0.52	0.72
g554.t1	ATY61669.1 hypothetical protein A9K55_007488	ATY61669.1 hypothetical protein A9K55_007488 [Cordyceps militaris]	0	0.98	0.98	g777.t1	K10838		g577.t1	euNOG04098	g3199.t1		GO:0000166(nucleotide binding) GO:0003924(GTPase activity) GO:0005524(ATP binding) GO:0003677(DNA binding) GO:0005525(GTP binding)		g808.t1		Q4UMH6.1 RecName: Full=Putative ankyrin repeat protein RF_0381	1e-22	0.26	0.4
g555.t1	ATY61668.1 small nuclear ribonucleo	ATY61668.1 small nuclear ribonucleo [Cordyceps militaris]	4.2e-52	1	1	g779.t1	K02606		g578.t1	KOG2879	g7388.t1	GO:0009166(nucleotide catabolic process)	GO:0016787(hydrolase activity)		g810.t1		P33224.3 RecName: Full=Putative acyl-CoA dehydrogenase AidB	6e-28	0.3	0.43
g556.t1	XP_006665336.1 arsenate reductase, putative	XP_006665336.1 arsenate reductase, putative [Cordyceps militaris CM01] ATY61667.1 arsenate reductase, putative [Cordyceps militaris] EGX95459.1 arsenate reductase, putative [Cordyceps militaris CM01]	1e-116	0.99	0.99	g780.t1	K16449		g579.t1	euNOG08996	g7184.t1	GO:0006139(nucleobase-containing compound metabolic process)	GO:0016887(ATPase activity) GO:0016301(kinase activity) GO:0003924(GTPase activity) GO:0004127(cytidylate kinase activity) GO:0003724(RNA helicase activity) GO:0003723(RNA binding) GO:0043531(ADP binding) GO:0005524(ATP binding) GO:0005525(GTP binding)		g812.t1	Adenosine deaminase CECR1	Q9NZK5.2 RecName: Full=Adenosine deaminase CECR1; AltName: Full=Cat eye syndrome critical region protein 1; Flags: Precursor	9e-62	0.29	0.48
g557.t1	XP_006665334.1 tRNA processing endoribonuclease, putative	XP_006665334.1 tRNA processing endoribonuclease, putative [Cordyceps militaris CM01] EGX95457.1 tRNA processing endoribonuclease, putative [Cordyceps militaris CM01]	0	0.99	0.99	g784.t1	K05665		g580.t1	KOG1712	g1871.t1	GO:0006396(RNA processing)	GO:0016779(nucleotidyltransferase activity) GO:0003723(RNA binding)		g814.t1	Gluconolactonase	Q01578.2 RecName: Full=Gluconolactonase; AltName: Full=D-glucono-delta-lactone lactonohydrolase; Contains: RecName: Full=Gluconolactonase; Contains: RecName: Full=Gluconolactonase minor isoform; Flags: Precursor	2e-08	0.26	0.5
g558.t1	ATY61666.1 hypothetical protein A9K55_007491	ATY61666.1 hypothetical protein A9K55_007491 [Cordyceps militaris]	1.3e-257	1	1	g785.t1	K15084		g581.t1	KOG2429	g2976.t1	GO:0006355(regulation of transcription, DNA-dependent)	GO:0003677(DNA binding)		g815.t1		P28584.1 RecName: Full=Low-affinity potassium transport protein	8e-52	0.4	0.58
g559.t1	XP_006665332.1 hypothetical protein CCM_00109	XP_006665332.1 hypothetical protein CCM_00109 [Cordyceps militaris CM01] ATY62846.1 hypothetical protein A9K55_007492 [Cordyceps militaris] EGX95455.1 hypothetical protein CCM_00109 [Cordyceps militaris CM01]	1.3e-298	1	1	g786.t1	K17974		g582.t1	euNOG20022	g9204.t1	GO:0043386(mycotoxin biosynthetic process)			g816.t1		Q10094.1 RecName: Full=Uncharacterized protein C11D3.15	0	0.61	0.75
g560.t1	ATY62847.1 Bromodomain containing	ATY62847.1 Bromodomain containing [Cordyceps militaris]	0	0.93	0.94	g787.t1	K02892		g583.t1	euNOG04081	g7056.t1	GO:0007186(G-protein coupled receptor signaling pathway)	GO:0031683(G-protein beta/gamma-subunit complex binding) GO:0043531(ADP binding) GO:0016301(kinase activity) GO:0003924(GTPase activity) GO:0019001(guanyl nucleotide binding) GO:0016887(ATPase activity) GO:0005524(ATP binding) GO:0005525(GTP binding)		g817.t1	Choline dehydrogenase	C6DKY4.1 RecName: Full=Choline dehydrogenase; Short=CDH; Short=CHD	8e-59	0.31	0.49
g561.t1	ATY62848.1 acetylserotonin methytransferase	ATY62848.1 acetylserotonin methytransferase [Cordyceps militaris]	2e-194	1	1	g788.t1	K15400	2.3.1.188	g584.t1	KOG3480	g8263.t1		GO:0008270(zinc ion binding) GO:0008237(metallopeptidase activity)		g818.t1	Alpha N-terminal protein methyltransferase 1	O13748.1 RecName: Full=Alpha N-terminal protein methyltransferase 1; AltName: Full=Translation associated element 1; AltName: Full=X-Pro-Lys N-terminal protein methyltransferase 1; Short=NTM1	8e-39	0.44	0.57
g562.t1	XP_006665329.1 protein max, putative	XP_006665329.1 protein max, putative [Cordyceps militaris CM01] ATY62849.1 Helix-loop-helix DNA-binding [Cordyceps militaris] EGX95452.1 protein max, putative [Cordyceps militaris CM01]	1.6e-60	1	1	g791.t1	K09648	3.4.21.-	g585.t1	euNOG04292	g6669.t1	GO:0006468(protein phosphorylation)	GO:0005524(ATP binding) GO:0004672(protein kinase activity)		g819.t1	Quinate permease	Q4U3U6.1 RecName: Full=Quinate permease; AltName: Full=Quinate transporter	3e-92	0.37	0.53
g563.t1	XP_006665328.1 threonyl-tRNA synthetase	XP_006665328.1 threonyl-tRNA synthetase [Cordyceps militaris CM01] EGX95451.1 threonyl-tRNA synthetase [Cordyceps militaris CM01]	0	0.99	1	g792.t1	K03237		g586.t1	KOG2817	g3763.t1		GO:0005515(protein binding)		g820.t1		Q9P324.1 RecName: Full=Uncharacterized oxidoreductase C977.08/C1348.09	4e-17	0.33	0.54
g564.t1	ATY62843.1 importin-beta domain-containing	ATY62843.1 importin-beta domain-containing [Cordyceps militaris]	0	0.93	0.93	g793.t1	K02180		g587.t1	euNOG09574	g321.t1	GO:0006811(ion transport) GO:0055085(transmembrane transport)	GO:0022857(transmembrane transporter activity) GO:0003725(double-stranded RNA binding)	GO:0016020(membrane)	g821.t1	Transport protein particle subunit trs120	O14251.1 RecName: Full=Transport protein particle subunit trs120; Short=TRAPP subunit trs120	4e-56	0.23	0.41
g565.t1	XP_006665326.1 Alcohol dehydrogenase superfamily, zinc-containing	XP_006665326.1 Alcohol dehydrogenase superfamily, zinc-containing [Cordyceps militaris CM01] EGX95449.1 Alcohol dehydrogenase superfamily, zinc-containing [Cordyceps militaris CM01]	1.4e-238	0.92	0.92	g794.t1	K00100	1.1.1.-	g588.t1	KOG1399	g1682.t1	GO:0008610(lipid biosynthetic process) GO:0055114(oxidation-reduction process)	GO:0005506(iron ion binding) GO:0016491(oxidoreductase activity)		g822.t1	Aminodeoxychorismate synthase	P37254.4 RecName: Full=Aminodeoxychorismate synthase; Short=ADC synthase; AltName: Full=P-aminobenzoic acid synthase; Short=PABA synthase; AltName: Full=Para-aminobenzoate synthase	1e-85	0.31	0.45
g566.t1	XP_006665325.1 ubiquitin-like protein DskB, putative	XP_006665325.1 ubiquitin-like protein DskB, putative [Cordyceps militaris CM01] EGX95448.1 ubiquitin-like protein DskB, putative [Cordyceps militaris CM01]	2.5e-220	0.91	0.92	g796.t1	K00511	1.14.13.132	g589.t1	KOG1195	g879.t1		GO:0005515(protein binding)		g823.t1		P47111.1 RecName: Full=Vacuolar protein sorting-associated protein 55	1e-28	0.46	0.63
g567.t1	ATY62845.1 Nitrogen permease regulator 2	ATY62845.1 Nitrogen permease regulator 2 [Cordyceps militaris]	1e-116	1	1	g797.t1	K00729	2.4.1.117	g590.t1	KOG0534	g5977.t1	GO:0070206(protein trimerization) GO:0007283(spermatogenesis) GO:0007059(chromosome segregation) GO:0051301(cell division)	GO:0008017(microtubule binding) GO:0005515(protein binding)		g824.t1	Protein MAK16	P10962.2 RecName: Full=Protein MAK16; AltName: Full=Maintenance of killer protein 16	3e-88	0.63	0.78
g568.t1	XP_006665324.1 Nitrogen permease regulator 2	XP_006665324.1 Nitrogen permease regulator 2 [Cordyceps militaris CM01] EGX95447.1 Nitrogen permease regulator 2 [Cordyceps militaris CM01]	1.1e-106	0.75	0.77	g799.t1	K17491		g591.t1	KOG1211	g672.t1		GO:0015066(alpha-amylase inhibitor activity)		g826.t1	GTPase-activating protein GYP7	P09379.2 RecName: Full=GTPase-activating protein GYP7; AltName: Full=GAP for YPT7	0	0.43	0.6
g569.t1	XP_006665323.1 tyrosyl-tRNA synthetase	XP_006665323.1 tyrosyl-tRNA synthetase [Cordyceps militaris CM01] EGX95446.1 tyrosyl-tRNA synthetase [Cordyceps militaris CM01]	0	0.94	0.94	g800.t1	K14575		g593.t1		g8421.t1		GO:0005515(protein binding)		g830.t1		P0A390.1 RecName: Full=Salicylaldehyde dehydrogenase P0A391.1 RecName: Full=Salicylaldehyde dehydrogenase	2e-111	0.4	0.57
g570.t1	ATY62841.1 succinate dehydrogenase cytochrome b small subunit	ATY62841.1 succinate dehydrogenase cytochrome b small subunit [Cordyceps militaris]	1.9e-117	1	1	g801.t1	K05665	3.6.3.41 3.6.3.44	g594.t1	euNOG12825	g4313.t1	GO:0006614(SRP-dependent cotranslational protein targeting to membrane) GO:0055085(transmembrane transport)	GO:0042626(ATPase activity, coupled to transmembrane movement of substances) GO:0016301(kinase activity) GO:0003924(GTPase activity) GO:0016887(ATPase activity) GO:0005524(ATP binding) GO:0005525(GTP binding)	GO:0016021(integral to membrane)	g831.t1	DNA repair protein rhp9	P87074.1 RecName: Full=DNA repair protein rhp9; AltName: Full=RAD9 homolog	8e-13	0.3	0.46
g571.t1	ATY62340.1 Methyltransferase type 11	ATY62340.1 Methyltransferase type 11 [Cordyceps militaris]	0	0.93	0.93	g803.t1	K07901		g595.t1	KOG1601	g103.t1	GO:0006891(intra-Golgi vesicle-mediated transport) GO:0000398(nuclear mRNA splicing, via spliceosome)		GO:0005681(spliceosomal complex) GO:0017119(Golgi transport complex)	g832.t1	Endonuclease III	Q9WYK0.1 RecName: Full=Endonuclease III; AltName: Full=DNA-(apurinic or apyrimidinic site) lyase	5e-19	0.32	0.48
g572.t1	XP_006665320.1 transcriptional regulator, putative	XP_006665320.1 transcriptional regulator, putative [Cordyceps militaris CM01] EGX95443.1 transcriptional regulator, putative [Cordyceps militaris CM01]	0	1	1	g804.t1	K19356	3.2.1.4	g596.t1	KOG0962	g1661.t1	GO:0006468(protein phosphorylation)	GO:0005524(ATP binding) GO:0004672(protein kinase activity)		g834.t1		O74839.1 RecName: Full=Uncharacterized MscS family protein C1183.11	3e-130	0.36	0.57
g573.t1	ATY61480.1 urease	ATY61480.1 urease [Cordyceps militaris]	0	0.99	0.99	g805.t1	K04078		g597.t1	euNOG14066	g8027.t1	GO:0051276(chromosome organization)	GO:0005524(ATP binding) GO:0005515(protein binding)	GO:0005694(chromosome)	g835.t1	Succinate dehydrogenase [ubiquinone] iron-sulfur subunit, mitochondrial	O42772.1 RecName: Full=Succinate dehydrogenase [ubiquinone] iron-sulfur subunit, mitochondrial; AltName: Full=Iron-sulfur subunit of complex II; Short=Ip; Flags: Precursor	1e-126	0.82	0.92
g574.t1	ATY61481.1 high mobility group	ATY61481.1 high mobility group [Cordyceps militaris]	1.8e-253	0.91	0.92	g806.t1	K00924	2.7.1.-	g598.t1	KOG1290	g8671.t1		GO:0005515(protein binding)		g837.t1		P40896.1 RecName: Full=Uncharacterized protein YJL213W	2e-96	0.48	0.63
g575.t1	XP_006665317.1 Heterokaryon incompatibility Het-C family protein	XP_006665317.1 Heterokaryon incompatibility Het-C family protein [Cordyceps militaris CM01] EGX95440.1 Heterokaryon incompatibility Het-C family protein [Cordyceps militaris CM01]	0	0.96	0.96	g807.t1	K07059		g599.t1		g2343.t1		GO:0016301(kinase activity) GO:0005524(ATP binding) GO:0003676(nucleic acid binding) GO:0004386(helicase activity)		g838.t1	Elongator complex protein 3	Q02908.1 RecName: Full=Elongator complex protein 3; AltName: Full=Gamma-toxin target 3	0	0.77	0.89
g576.t1	XP_006665316.1 RING finger domain-containing protein	XP_006665316.1 RING finger domain-containing protein [Cordyceps militaris CM01] EGX95439.1 RING finger domain-containing protein [Cordyceps militaris CM01]	0	0.95	0.95	g808.t1	K15503		g600.t1		g5045.t1	GO:0007030(Golgi organization) GO:0006357(regulation of transcription from RNA polymerase II promoter)	GO:0003712(transcription cofactor activity)	GO:0016592(mediator complex)	g840.t1		P28348.1 RecName: Full=Nitrogen assimilation transcription factor nirA	1e-15	0.22	0.39
g577.t1	ATY62334.1 hypothetical protein A9K55_007508	ATY62334.1 hypothetical protein A9K55_007508 [Cordyceps militaris]	0	1	1	g809.t1	K13303	2.7.11.1	g601.t1	KOG1231	g9167.t1	GO:0006508(proteolysis)	GO:0008234(cysteine-type peptidase activity)		g841.t1	Probable succinyl-CoA ligase [ADP-forming] subunit alpha, mitochondrial	Q9P727.1 RecName: Full=Probable succinyl-CoA ligase [ADP-forming] subunit alpha, mitochondrial; AltName: Full=Succinyl-CoA synthetase subunit alpha; Short=SCS-alpha; Flags: Precursor	0	0.87	0.92
g578.t1	ATY62335.1 C6 zinc finger domain	ATY62335.1 C6 zinc finger domain [Cordyceps militaris]	7.8e-287	0.71	0.71	g810.t1	K00257	1.3.99.-	g602.t1	KOG1397	g4250.t1	GO:0006355(regulation of transcription, DNA-dependent) GO:0006367(transcription initiation from RNA polymerase II promoter) GO:0006351(transcription, DNA-dependent)	GO:0008270(zinc ion binding) GO:0003677(DNA binding) GO:0000981(sequence-specific DNA binding RNA polymerase II transcription factor activity)	GO:0005672(transcription factor TFIIA complex)	g842.t1	Ubiquitin-conjugating enzyme E2 1	O74810.2 RecName: Full=Ubiquitin-conjugating enzyme E2 1; AltName: Full=Ubiquitin carrier protein 1; AltName: Full=Ubiquitin-protein ligase 1	7e-44	0.38	0.53
g579.t1	XP_006665313.1 peroxisomal biogenesis factor 2	XP_006665313.1 peroxisomal biogenesis factor 2 [Cordyceps militaris CM01] EGX95436.1 peroxisomal biogenesis factor 2 [Cordyceps militaris CM01]	5.4e-306	1	1	g812.t1	K19572	3.5.4.4	g603.t1	KOG1477	g2478.t1	GO:0006749(glutathione metabolic process)	GO:0015035(protein disulfide oxidoreductase activity) GO:0005515(protein binding) GO:0016491(oxidoreductase activity)		g843.t1		Q8MXL9.2 RecName: Full=PA-phosphatase related-family protein DDB_G0275547	2e-23	0.34	0.55
g580.t1	ATY61474.1 conserved fungal	ATY61474.1 conserved fungal [Cordyceps militaris]	0	0.87	0.88	g814.t1	K01053	3.1.1.17	g604.t1	KOG1680	g267.t1	GO:0006465(signal peptide processing)		GO:0005787(signal peptidase complex) GO:0016021(integral to membrane)	g844.t1		Q00808.1 RecName: Full=Vegetative incompatibility protein HET-E-1	1e-09	0.22	0.38
g581.t1	ATY61475.1 adenine phosphoribosyltransferase 1	ATY61475.1 adenine phosphoribosyltransferase 1 [Cordyceps militaris]	7.6e-140	0.99	1	g815.t1	K03498		g605.t1	euNOG18223	g3369.t1	GO:0006355(regulation of transcription, DNA-dependent) GO:0006351(transcription, DNA-dependent)	GO:0008270(zinc ion binding) GO:0000981(sequence-specific DNA binding RNA polymerase II transcription factor activity) GO:0003677(DNA binding)		g845.t1	Altered inheritance of mitochondria protein 9, mitochondrial	A5DB88.2 RecName: Full=Altered inheritance of mitochondria protein 9, mitochondrial; AltName: Full=Found in mitochondrial proteome protein 29; Flags: Precursor	4e-06	0.3	0.5
g582.t1	ATY62742.1 Glycoside family 47	ATY62742.1 Glycoside family 47 [Cordyceps militaris]	0	0.97	0.97	g816.t1	K01469	3.5.2.9	g606.t1	KOG2571	g6529.t1		GO:0005515(protein binding)		g847.t1		Q4IL82.1 RecName: Full=Putative DNA helicase INO80	0	0.68	0.77
g583.t1	XP_006665309.1 hypothetical protein CCM_00086	XP_006665309.1 hypothetical protein CCM_00086 [Cordyceps militaris CM01] EGX95432.1 hypothetical protein CCM_00086 [Cordyceps militaris CM01]	0	0.99	1	g817.t1	K00108	1.1.99.1	g607.t1		g9356.t1	GO:0006486(protein glycosylation)	GO:0004576(oligosaccharyl transferase activity)	GO:0016020(membrane)	g849.t1	ABC transporter ATP-binding protein ARB1	P40024.1 RecName: Full=ABC transporter ATP-binding protein ARB1; AltName: Full=ATP-binding cassette protein involved in ribosome biogenesis 1	0	0.63	0.76
g584.t1	XP_006665308.1 C6 zinc finger domain protein	XP_006665308.1 C6 zinc finger domain protein [Cordyceps militaris CM01] EGX95431.1 C6 zinc finger domain protein [Cordyceps militaris CM01]	0	0.9	0.9	g818.t1	K16219	2.1.1.244	g608.t1	KOG0411	g6908.t1	GO:0009446(putrescine biosynthetic process)	GO:0004668(protein-arginine deiminase activity)		g851.t1	Protein EPD1	P56092.1 RecName: Full=Protein EPD1; AltName: Full=Essential for pseudohyphal development 1; Flags: Precursor	9e-158	0.51	0.68
g585.t1	XP_006665306.1 mitochondrial import inner membrane translocase subunit TIM10	XP_006665306.1 mitochondrial import inner membrane translocase subunit TIM10 [Cordyceps militaris CM01] ATY62745.1 mitochondrial import inner membrane translocase subunit TIM10 [Cordyceps militaris] EGX95429.1 mitochondrial import inner membrane translocase subunit TIM10 [Cordyceps militaris CM01]	5.4e-55	1	1	g819.t1	K08139		g609.t1	KOG0583	g1622.t1	GO:0031412(gas vesicle organization) GO:0055085(transmembrane transport)	GO:0022857(transmembrane transporter activity)	GO:0031411(gas vesicle) GO:0005886(plasma membrane)	g852.t1	26S protease regulatory subunit 4 homolog	P36612.1 RecName: Full=26S protease regulatory subunit 4 homolog; AltName: Full=Protein mts2	0	0.75	0.84
g586.t1	ATY62044.1 Sin3 complex subunit Stb2	ATY62044.1 Sin3 complex subunit Stb2 [Cordyceps militaris]	0	0.96	0.96	g820.t1	K00540	1.-.-.-	g610.t1	KOG4441	g3125.t1	GO:0043039(tRNA aminoacylation) GO:0006418(tRNA aminoacylation for protein translation)	GO:0000049(tRNA binding) GO:0000166(nucleotide binding) GO:0004812(aminoacyl-tRNA ligase activity) GO:0003676(nucleic acid binding) GO:0005524(ATP binding)		g854.t1	Glucosidase 2 subunit alpha	Q9US55.1 RecName: Full=Glucosidase 2 subunit alpha; AltName: Full=Alpha-glucosidase II subunit alpha; AltName: Full=Glucosidase II gls2; AltName: Full=Glucosidase II subunit alpha; Flags: Precursor	0	0.44	0.61
g587.t1	ATY62747.1 regulator of gluconeogenesis Rmd5	ATY62747.1 regulator of gluconeogenesis Rmd5 [Cordyceps militaris]	3e-308	0.99	0.99	g822.t1	K13950	2.6.1.85	g611.t1	euNOG19280	g1886.t1	GO:0055114(oxidation-reduction process)			g856.t1	D-nopaline dehydrogenase	P00386.1 RecName: Full=D-nopaline dehydrogenase; AltName: Full=Nopaline synthase	1e-23	0.24	0.43
g588.t1	ATY62738.1 hypothetical protein A9K55_007520	ATY62738.1 hypothetical protein A9K55_007520 [Cordyceps militaris]	2.2e-306	1	1	g824.t1	K14831		g612.t1	KOG2819	g5768.t1	GO:0055114(oxidation-reduction process) GO:0006784(heme a biosynthetic process)	GO:0016627(oxidoreductase activity, acting on the CH-CH group of donors)	GO:0016021(integral to membrane)	g857.t1	Polycystic kidney disease protein 1-like 3	Q2EG98.2 RecName: Full=Polycystic kidney disease protein 1-like 3; AltName: Full=PC1-like 3 protein; AltName: Full=Polycystin-1L3; Flags: Precursor	2e-15	0.42	0.53
g589.t1	ATY62737.1 Flavin monooxygenase	ATY62737.1 Flavin monooxygenase [Cordyceps militaris]	0	0.97	0.98	g826.t1	K12840		g613.t1	KOG0254	g3425.t1	GO:0007264(small GTPase mediated signal transduction) GO:0055114(oxidation-reduction process)	GO:0050660(flavin adenine dinucleotide binding) GO:0016614(oxidoreductase activity, acting on CH-OH group of donors) GO:0005092(GDP-dissociation inhibitor activity) GO:0071949(FAD binding) GO:0016491(oxidoreductase activity)		g858.t1	Nucleoside diphosphate kinase	Q7Z8P9.1 RecName: Full=Nucleoside diphosphate kinase; Short=NDK; Short=NDP kinase	1e-90	0.76	0.81
g590.t1	ATY61415.1 arginyl-tRNA synthetase	ATY61415.1 arginyl-tRNA synthetase [Cordyceps militaris]	0	0.96	0.96	g829.t1	K08835	2.7.11.1	g614.t1	KOG0243	g3166.t1	GO:0055114(oxidation-reduction process)	GO:0051287(NAD binding) GO:0050661(NADP binding) GO:0016491(oxidoreductase activity)		g860.t1	Canalicular multispecific organic anion transporter 2	B2RX12.1 RecName: Full=Canalicular multispecific organic anion transporter 2; AltName: Full=ATP-binding cassette sub-family C member 3; AltName: Full=Multidrug resistance-associated protein 3	3e-42	0.31	0.47
g591.t1	ATY61416.1 Oxidoreductase FAD NAD(P)-binding	ATY61416.1 Oxidoreductase FAD NAD(P)-binding [Cordyceps militaris]	2.6e-216	0.99	1	g830.t1	K00141	1.2.1.28	g615.t1	euNOG12009	g8861.t1	GO:0006493(protein O-linked glycosylation)	GO:0000030(mannosyltransferase activity)	GO:0016020(membrane)	g861.t1	Chitinase 2	P29027.1 RecName: Full=Chitinase 2; Flags: Precursor	2e-06	0.25	0.41
g592.t1	ATY61417.1 hypothetical protein A9K55_007524	ATY61417.1 hypothetical protein A9K55_007524 [Cordyceps militaris]	1.4e-42	0.97	0.98	g831.t1	K06661		g616.t1	KOG2481	g5576.t1	GO:0009058(biosynthetic process) GO:0016042(lipid catabolic process)	GO:0003847(1-alkyl-2-acetylglycerophosphocholine esterase activity) GO:0016788(hydrolase activity, acting on ester bonds)		g862.t1		C8ZI10.1 RecName: Full=Sphingoid long-chain base transporter RSB1	7e-24	0.27	0.43
g593.t1	XP_006665298.1 N-acylethanolamine amidohydrolase, putative	XP_006665298.1 N-acylethanolamine amidohydrolase, putative [Cordyceps militaris CM01] EGX95421.1 N-acylethanolamine amidohydrolase, putative [Cordyceps militaris CM01]	0	0.99	0.99	g832.t1	K10773	4.2.99.18	g617.t1	KOG2552	g9074.t1		GO:0005515(protein binding)		g863.t1	Carboxypeptidase S1 homolog A	C5FW30.1 RecName: Full=Carboxypeptidase S1 homolog A; AltName: Full=Serine carboxypeptidase A; Short=SPCA; Flags: Precursor	2e-87	0.39	0.52
g594.t1	ATY61419.1 hypothetical protein A9K55_007526	ATY61419.1 hypothetical protein A9K55_007526 [Cordyceps militaris]	3.5e-86	1	1	g834.t1	K16052		g618.t1	KOG3028	g4149.t1	GO:0055114(oxidation-reduction process)			g866.t1	Aggrecan core protein	Q28343.2 RecName: Full=Aggrecan core protein; AltName: Full=Cartilage-specific proteoglycan core protein; Short=CSPCP; Flags: Precursor	3e-11	0.27	0.38
g595.t1	ATY61420.1 fungal specific transcription factor	ATY61420.1 fungal specific transcription factor [Cordyceps militaris]	0	0.96	0.96	g835.t1	K00235	1.3.5.1	g619.t1		g4426.t1		GO:0005515(protein binding) GO:0003676(nucleic acid binding)		g870.t1	Small nuclear ribonucleoprotein Sm D3	P62318.1 RecName: Full=Small nuclear ribonucleoprotein Sm D3; Short=Sm-D3; AltName: Full=snRNP core protein D3 P62323.1 RecName: Full=Small nuclear ribonucleoprotein Sm D3; Short=Sm-D3; AltName: Full=snRNP core protein D3 P62320.1 RecName: Full=Small nuclear ribonucleoprotein Sm D3; Short=Sm-D3; AltName: Full=snRNP core protein D3	3e-45	0.57	0.79
g596.t1	XP_006665295.1 Cutinase palindrome-binding protein	XP_006665295.1 Cutinase palindrome-binding protein [Cordyceps militaris CM01] ATY61421.1 Cutinase palindrome-binding [Cordyceps militaris] EGX95418.1 Cutinase palindrome-binding protein [Cordyceps militaris CM01]	1.6e-315	0.87	0.88	g836.t1	K00235	1.3.5.1	g620.t1	euNOG11022	g2306.t1	GO:0006576(cellular biogenic amine metabolic process)	GO:0003924(GTPase activity) GO:0005524(ATP binding) GO:0005525(GTP binding)		g871.t1	tRNA (adenine(58)-N(1))-methyltransferase catalytic subunit trm61	Q2U3W4.1 RecName: Full=tRNA (adenine(58)-N(1))-methyltransferase catalytic subunit trm61; AltName: Full=tRNA(m1A58)-methyltransferase subunit trm61; Short=tRNA(m1A58)MTase subunit trm61	1e-130	0.45	0.6
g597.t1	ATY61422.1 Recombination repair Rad50	ATY61422.1 Recombination repair Rad50 [Cordyceps militaris]	0	0.99	0.99	g837.t1	K00466	1.13.12.3	g621.t1	euNOG13116	g4310.t1	GO:0055085(transmembrane transport)	GO:0022857(transmembrane transporter activity)		g872.t1	Probable cysteine--tRNA ligase	Q09860.1 RecName: Full=Probable cysteine--tRNA ligase; AltName: Full=Cysteinyl-tRNA synthetase; Short=CysRS	3e-171	0.4	0.56
g598.t1	XP_006665293.1 hypothetical protein CCM_00070	XP_006665293.1 hypothetical protein CCM_00070 [Cordyceps militaris CM01] EGX95416.1 hypothetical protein CCM_00070 [Cordyceps militaris CM01]	0	0.92	0.93	g838.t1	K07739	2.3.1.48	g622.t1	KOG0730	g2536.t1		GO:0008521(acetyl-CoA transporter activity)	GO:0016021(integral to membrane)	g873.t1	ADP-ribosyl-[dinitrogen reductase] glycohydrolase	P14300.1 RecName: Full=ADP-ribosyl-[dinitrogen reductase] glycohydrolase; Short=ADP-ribosylglycohydrolase; AltName: Full=Dinitrogenase reductase-activating glycohydrolase	3e-25	0.3	0.4
g599.t1	XP_006665292.1 srpk, putative	XP_006665292.1 srpk, putative [Cordyceps militaris CM01] EGX95415.1 srpk, putative [Cordyceps militaris CM01]	9.7e-311	0.98	0.98	g841.t1	K01899	6.2.1.4 6.2.1.5	g623.t1	KOG3186	g1296.t1			GO:0031011(Ino80 complex)	g875.t1	Ubiquitin-conjugating enzyme E2-18 kDa	O00102.2 RecName: Full=Ubiquitin-conjugating enzyme E2-18 kDa; AltName: Full=Ubiquitin carrier protein; AltName: Full=Ubiquitin-protein ligase	2e-86	0.69	0.82
g600.t1	ATY61424.1 serine-threonine kinase	ATY61424.1 serine-threonine kinase [Cordyceps militaris]	5.1e-301	0.97	0.98	g842.t1	K04649	2.3.2.23	g624.t1	euNOG12240	g671.t1		GO:0016791(phosphatase activity) GO:0000287(magnesium ion binding) GO:0008253(5'-nucleotidase activity)	GO:0005737(cytoplasm)	g876.t1		O13773.1 RecName: Full=UBA domain-containing protein 7	1e-58	0.36	0.57
g601.t1	XP_006665291.1 D-lactate dehydrogenase	XP_006665291.1 D-lactate dehydrogenase [Cordyceps militaris CM01] EGX95414.1 D-lactate dehydrogenase [Cordyceps militaris CM01]	5.9e-56	0.98	0.98	g843.t1	K18693	3.1.3.81 3.1.3.4	g625.t1	euNOG18338	g497.t1	GO:0006351(transcription, DNA-dependent)	GO:0008270(zinc ion binding) GO:0003677(DNA binding)		g883.t1		A5DN53.2 RecName: Full=Protein LOT5	7e-08	0.25	0.44
g602.t1	XP_006665291.1 D-lactate dehydrogenase	XP_006665291.1 D-lactate dehydrogenase [Cordyceps militaris CM01] EGX95414.1 D-lactate dehydrogenase [Cordyceps militaris CM01]	0	0.99	0.99	g844.t1	K00777	2.4.2.-	g626.t1		g7218.t1	GO:0009165(nucleotide biosynthetic process) GO:0009116(nucleoside metabolic process)	GO:0004749(ribose phosphate diphosphokinase activity) GO:0000287(magnesium ion binding)		g888.t1		P38734.1 RecName: Full=Low-affinity methionine permease	1e-52	0.35	0.57
g603.t1	ATY62659.1 sodium calcium	ATY62659.1 sodium calcium [Cordyceps militaris]	0	0.99	0.99	g845.t1	K00777	2.4.2.-	g627.t1		g1214.t1		GO:0003677(DNA binding)		g893.t1	Probable inactive purple acid phosphatase 16	Q9SR79.1 RecName: Full=Probable inactive purple acid phosphatase 16; Flags: Precursor	3e-36	0.28	0.42
g604.t1	XP_006665289.1 hypothetical protein CCM_00066	XP_006665289.1 hypothetical protein CCM_00066 [Cordyceps militaris CM01] EGX95412.1 hypothetical protein CCM_00066 [Cordyceps militaris CM01]	8.6e-161	0.7	0.71	g847.t1	K11665	3.6.4.12	g628.t1		g3250.t1	GO:0006886(intracellular protein transport)	GO:0005515(protein binding)		g894.t1		Q10086.3 RecName: Full=Uncharacterized transcriptional regulatory protein C11D3.07c	3e-12	0.23	0.4
g605.t1	ATY62657.1 enoyl-hydratase isomerase family	ATY62657.1 enoyl-hydratase isomerase family [Cordyceps militaris]	2.1e-196	0.92	0.93	g849.t1	K06185		g629.t1	KOG2274	g919.t1	GO:0019064(viral envelope fusion with host membrane)			g895.t1	Putative phospholipase A2	Q9URV1.1 RecName: Full=Putative phospholipase A2; AltName: Full=1-alkyl-2-acetylglycerophosphocholine esterase; AltName: Full=2-acetyl-1-alkylglycerophosphocholine esterase	7e-23	0.26	0.42
g606.t1	ATY62664.1 hypothetical protein A9K55_007536	ATY62664.1 hypothetical protein A9K55_007536 [Cordyceps militaris]	1.4e-281	0.95	0.96	g852.t1	K03062		g630.t1	KOG2466	g7942.t1	GO:0006355(regulation of transcription, DNA-dependent) GO:0016032(viral reproduction)	GO:0003700(sequence-specific DNA binding transcription factor activity) GO:0003677(DNA binding)		g901.t1		P87000.2 RecName: Full=Transcriptional activator protein acu-15	9e-23	0.22	0.42
g607.t1	XP_006665286.1 polysaccharide synthase, putative	XP_006665286.1 polysaccharide synthase, putative [Cordyceps militaris CM01] EGX95409.1 polysaccharide synthase, putative [Cordyceps militaris CM01]	0	0.99	1	g854.t1	K05546	3.2.1.84	g631.t1	euNOG18675	g7857.t1	GO:0055114(oxidation-reduction process)	GO:0016491(oxidoreductase activity)		g903.t1		P49413.2 RecName: Full=Positive regulator of purine utilization	3e-18	0.24	0.37
g608.t1	ATY62662.1 hypothetical protein A9K55_007538	ATY62662.1 hypothetical protein A9K55_007538 [Cordyceps militaris]	1.6e-176	0.84	0.86	g856.t1	K04940	1.5.1.28	g632.t1		g464.t1		GO:0005515(protein binding)		g904.t1	Chromatin structure-remodeling complex subunit SFH1	Q06168.1 RecName: Full=Chromatin structure-remodeling complex subunit SFH1; AltName: Full=RSC complex subunit SFH1; AltName: Full=SNF5 homolog 1	2e-28	0.35	0.52
g609.t1	XP_006665284.1 GWT1-like protein	XP_006665284.1 GWT1-like protein [Cordyceps militaris CM01] EGX95407.1 GWT1-like protein [Cordyceps militaris CM01]	0	0.96	0.97	g857.t1	K12394		g633.t1	euNOG16512	g4498.t1			GO:0005634(nucleus)	g905.t1	Pathogenesis-related protein 1	Q05968.1 RecName: Full=Pathogenesis-related protein 1; Flags: Precursor	1e-12	0.31	0.49
g610.t1	ATY62661.1 Serine threonine-kinase KIN4	ATY62661.1 Serine threonine-kinase KIN4 [Cordyceps militaris]	0	0.95	0.95	g858.t1	K00940	2.7.4.6	g634.t1		g699.t1	GO:0007165(signal transduction)			g906.t1		Q09759.1 RecName: Full=Uncharacterized protein C24H6.02c	9e-25	0.49	0.74
g611.t1	XP_006665282.1 BTB/POZ fold domain containing protein	XP_006665282.1 BTB/POZ fold domain containing protein [Cordyceps militaris CM01] EGX95405.1 BTB/POZ fold domain containing protein [Cordyceps militaris CM01]	3.7e-140	0.87	0.91	g860.t1	K05665		g635.t1	KOG0372	g4813.t1			GO:0005634(nucleus)	g907.t1	U3 small nucleolar RNA-associated protein 20	O60055.1 RecName: Full=U3 small nucleolar RNA-associated protein 20; Short=U3 snoRNA-associated protein 20	0	0.28	0.49
g612.t1	XP_006665281.1 hypothetical protein CCM_00058	XP_006665281.1 hypothetical protein CCM_00058 [Cordyceps militaris CM01] EGX95404.1 hypothetical protein CCM_00058 [Cordyceps militaris CM01]	3.1e-218	0.8	0.81	g861.t1	K01183	3.2.1.14	g636.t1	KOG3205	g5635.t1			GO:0016020(membrane)	g908.t1	CWF19-like protein mug161	Q10414.1 RecName: Full=CWF19-like protein mug161; AltName: Full=Meiotically up-regulated gene 161 protein	6e-75	0.32	0.48
g613.t1	ATY63739.1 UPF0183 domain-containing	ATY63739.1 UPF0183 domain-containing [Cordyceps militaris]	0	0.99	0.99	g863.t1	K01288	3.4.16.6	g637.t1	euNOG10290	g7503.t1		GO:0005515(protein binding)		g909.t1		P30303.2 RecName: Full=M-phase inducer phosphatase	5e-122	0.44	0.59
g614.t1	ATY63740.1 multidrug resistance fnx1	ATY63740.1 multidrug resistance fnx1 [Cordyceps militaris]	0	0.99	1	g866.t1	K05695	3.1.3.48	g638.t1	KOG0409	g6014.t1	GO:0006355(regulation of transcription, DNA-dependent) GO:0006351(transcription, DNA-dependent)	GO:0008270(zinc ion binding) GO:0000981(sequence-specific DNA binding RNA polymerase II transcription factor activity) GO:0003677(DNA binding)		g910.t1	DNA polymerase V	O60094.2 RecName: Full=DNA polymerase V; Short=POL V	3e-69	0.26	0.47
g615.t1	XP_006665277.1 kinesin heavy chain	XP_006665277.1 kinesin heavy chain [Cordyceps militaris CM01] EGX95400.1 kinesin heavy chain [Cordyceps militaris CM01]	0	0.99	1	g869.t1	K04348	3.1.3.16	g639.t1		g493.t1	GO:0055114(oxidation-reduction process) GO:0006694(steroid biosynthetic process)	GO:0003854(3-beta-hydroxy-delta5-steroid dehydrogenase activity) GO:0003824(catalytic activity) GO:0016616(oxidoreductase activity, acting on the CH-OH group of donors, NAD or NADP as acceptor)		g911.t1	Probable proteasome subunit alpha type-7	P21242.2 RecName: Full=Probable proteasome subunit alpha type-7; AltName: Full=Macropain subunit C1; AltName: Full=Multicatalytic endopeptidase complex subunit C1; AltName: Full=Proteasome component C1; AltName: Full=Proteinase YSCE subunit 1	7e-77	0.49	0.63
g616.t1	XP_006665276.1 RNA polymerase I specific transcription initiation factor	XP_006665276.1 RNA polymerase I specific transcription initiation factor [Cordyceps militaris CM01] EGX95399.1 RNA polymerase I specific transcription initiation factor [Cordyceps militaris CM01]	0	0.98	0.99	g870.t1	K11088		g640.t1		g7249.t1	GO:0006468(protein phosphorylation)	GO:0005524(ATP binding) GO:0004672(protein kinase activity)		g913.t1	Ran GTPase-activating protein 1	P41391.1 RecName: Full=Ran GTPase-activating protein 1; Short=Protein rna1	2e-97	0.5	0.65
g617.t1	ATY63738.1 pescadillo development	ATY63738.1 pescadillo development [Cordyceps militaris]	0	0.95	0.95	g871.t1	K07442	2.1.1.219 2.1.1.220	g641.t1	KOG0907	g3778.t1	GO:0006468(protein phosphorylation) GO:0007131(reciprocal meiotic recombination)	GO:0005524(ATP binding) GO:0004672(protein kinase activity)	GO:0000794(condensed nuclear chromosome)	g914.t1	Cytochrome c1, heme protein, mitochondrial	P07142.1 RecName: Full=Cytochrome c1, heme protein, mitochondrial; AltName: Full=Complex III subunit 4; AltName: Full=Complex III subunit IV; AltName: Full=Cytochrome b-c1 complex subunit 4; AltName: Full=Ubiquinol-cytochrome-c reductase complex cytochrome c1 subunit; Short=Cytochrome c-1; Flags: Precursor	0	0.79	0.89
g618.t1	XP_006665274.1 GPI transamidase subunit PIG-U	XP_006665274.1 GPI transamidase subunit PIG-U [Cordyceps militaris CM01] EGX95397.1 GPI transamidase subunit PIG-U [Cordyceps militaris CM01]	2.4e-295	1	1	g872.t1	K01883	6.1.1.16	g642.t1	KOG4438	g2081.t1	GO:0055085(transmembrane transport) GO:0055114(oxidation-reduction process)	GO:0022857(transmembrane transporter activity) GO:0016491(oxidoreductase activity)	GO:0016020(membrane)	g916.t1	Molybdenum cofactor sulfurase	A1CHL0.1 RecName: Full=Molybdenum cofactor sulfurase; Short=MOS; Short=MoCo sulfurase; AltName: Full=Molybdenum cofactor sulfurtransferase	0	0.41	0.54
g619.t1	ATY63744.1 mitochondrial import receptor subunit	ATY63744.1 mitochondrial import receptor subunit [Cordyceps militaris]	9.5e-272	0.89	0.9	g873.t1	K05521	3.2.2.24	g643.t1	euNOG19450	g8417.t1		GO:0016758(transferase activity, transferring hexosyl groups)		g917.t1	Ferric/cupric reductase transmembrane component 7	Q12333.2 RecName: Full=Ferric/cupric reductase transmembrane component 7; AltName: Full=Ferric-chelate reductase 7	4e-39	0.26	0.42
g620.t1	ATY63741.1 hypothetical protein A9K55_007548	ATY63741.1 hypothetical protein A9K55_007548 [Cordyceps militaris]	9.2e-165	0.98	0.98	g875.t1	K04555	2.3.2.23	g644.t1		g18.t1	GO:0006777(Mo-molybdopterin cofactor biosynthetic process) GO:0055085(transmembrane transport)	GO:0042626(ATPase activity, coupled to transmembrane movement of substances) GO:0016887(ATPase activity) GO:0003924(GTPase activity) GO:0017111(nucleoside-triphosphatase activity) GO:0000166(nucleotide binding) GO:0043531(ADP binding) GO:0003677(DNA binding) GO:0005524(ATP binding) GO:0005525(GTP binding)	GO:0016021(integral to membrane)	g918.t1	Pepsin A	Q9GMY8.1 RecName: Full=Pepsin A; Flags: Precursor	2e-35	0.29	0.5
g621.t1	XP_006665271.1 hypothetical protein CCM_00048	XP_006665271.1 hypothetical protein CCM_00048 [Cordyceps militaris CM01] EGX95394.1 hypothetical protein CCM_00048 [Cordyceps militaris CM01]	2.2e-72	0.55	0.56	g876.t1	K08855	2.7.11.1	g645.t1		g3164.t1	GO:0022904(respiratory electron transport chain)			g922.t1		Q9P7Y0.1 RecName: Full=SWI/SNF and RSC complexes subunit ssr4	5e-14	0.25	0.42
g622.t1	ATY63742.1 geranylgeranyl pyrophosphate	ATY63742.1 geranylgeranyl pyrophosphate [Cordyceps militaris]	5.7e-301	0.97	0.98	g879.t1	K14548		g646.t1		g3592.t1		GO:0005515(protein binding)		g923.t1		Q10355.1 RecName: Full=Uncharacterized RNA-binding protein C22E12.02	1e-34	0.47	0.67
g623.t1	XP_006665269.1 AAA family ATPase, putative	XP_006665269.1 AAA family ATPase, putative [Cordyceps militaris CM01] EGX95392.1 AAA family ATPase, putative [Cordyceps militaris CM01]	0	0.94	0.95	g880.t1	K07119		g647.t1	KOG1060	g1250.t1		GO:0005515(protein binding)		g924.t1		Q10354.2 RecName: Full=Uncharacterized transporter C22E12.01	1e-83	0.43	0.63
g624.t1	ATY63736.1 mitotic spindle checkpoint (Mad2B)	ATY63736.1 mitotic spindle checkpoint (Mad2B) [Cordyceps militaris]	9.9e-157	1	1	g883.t1	K05019		g648.t1	euNOG09621	g5462.t1	GO:0006355(regulation of transcription, DNA-dependent)	GO:0003677(DNA binding)		g928.t1		Q10097.1 RecName: Full=Uncharacterized transporter C11D3.18C	5e-102	0.36	0.55
g625.t1	ATY62625.1 structural toxin	ATY62625.1 structural toxin [Cordyceps militaris]	2.7e-76	0.98	1	g887.t1	K18063		g649.t1	KOG2925	g5488.t1	GO:0006355(regulation of transcription, DNA-dependent) GO:0006351(transcription, DNA-dependent)	GO:0008270(zinc ion binding) GO:0000981(sequence-specific DNA binding RNA polymerase II transcription factor activity) GO:0003677(DNA binding)		g930.t1		Q10211.1 RecName: Full=Uncharacterized protein C4H3.03c	0	0.45	0.63
g626.t1	ATY62624.1 ankyrin repeat and SAM domain containing 6	ATY62624.1 ankyrin repeat and SAM domain containing 6 [Cordyceps militaris]	0	0.87	0.89	g888.t1	K00888	2.7.1.67	g650.t1	KOG2762	g9410.t1	GO:0006468(protein phosphorylation)	GO:0005524(ATP binding) GO:0004672(protein kinase activity)		g931.t1		C5NU54.1 RecName: Full=Streptothricin hydrolase	2e-10	0.32	0.42
g627.t1	XP_006665266.1 Major facilitator superfamily transporter	XP_006665266.1 Major facilitator superfamily transporter [Cordyceps militaris CM01] EGX95389.1 Major facilitator superfamily transporter [Cordyceps militaris CM01]	0	0.99	0.99	g892.t1	K00777	2.4.2.-	g651.t1	KOG3923	g2652.t1		GO:0004177(aminopeptidase activity)		g933.t1		O13737.2 RecName: Full=Uncharacterized endoplasmic reticulum membrane protein C16E8.02	4e-24	0.35	0.54
g628.t1	XP_006665265.1 PI31 proteasome regulator	XP_006665265.1 PI31 proteasome regulator [Cordyceps militaris CM01] EGX95388.1 PI31 proteasome regulator [Cordyceps militaris CM01]	3.9e-170	0.9	0.9	g893.t1	K12867		g652.t1		g5523.t1	GO:0006629(lipid metabolic process) GO:0035556(intracellular signal transduction) GO:0007165(signal transduction)	GO:0004435(phosphatidylinositol phospholipase C activity)		g934.t1	DNA-directed RNA polymerase II subunit rpb7	O14459.1 RecName: Full=DNA-directed RNA polymerase II subunit rpb7; Short=RNA polymerase II subunit B7	5e-68	0.56	0.75
g629.t1	ATY62626.1 PI31 proteasome regulator	ATY62626.1 PI31 proteasome regulator [Cordyceps militaris]	1.6e-32	1	1	g894.t1	K01003	2.7.8.23	g653.t1	KOG1164	g9105.t1	GO:0051607(defense response to virus)			g935.t1	2-keto-3-deoxy-L-rhamnonate aldolase	A6TBU6.1 RecName: Full=2-keto-3-deoxy-L-rhamnonate aldolase; Short=KDR aldolase; AltName: Full=2-dehydro-3-deoxyrhamnonate aldolase	4e-38	0.31	0.53
g630.t1	ATY62623.1 importin beta-5	ATY62623.1 importin beta-5 [Cordyceps militaris]	0	0.99	0.99	g895.t1	K01062	3.1.1.47	g654.t1	euNOG12113	g9666.t1		GO:0005515(protein binding)		g936.t1		Q05530.1 RecName: Full=Glutaredoxin-like protein YDR286C	3e-13	0.32	0.55
g631.t1	XP_006665263.1 uracil permease	XP_006665263.1 uracil permease [Cordyceps militaris CM01] EGX95386.1 uracil permease [Cordyceps militaris CM01]	0	0.98	0.99	g898.t1	K04565	1.15.1.1	g656.t1		g9066.t1		GO:0070403(NAD+ binding)		g939.t1	Carbamoyl-phosphate synthase arginine-specific large chain	O94313.1 RecName: Full=Carbamoyl-phosphate synthase arginine-specific large chain; AltName: Full=Arginine-specific carbamoyl-phosphate synthetase, ammonia chain	0	0.7	0.82
g632.t1	ATY62322.1 kinase-like domain	ATY62322.1 kinase-like domain [Cordyceps militaris]	1.7e-149	0.99	0.99	g900.t1	K15631	2.8.1.9	g657.t1	KOG2642	g5634.t1	GO:0006488(dolichol-linked oligosaccharide biosynthetic process) GO:0009446(putrescine biosynthetic process)	GO:0004668(protein-arginine deiminase activity)		g940.t1		A4RN19.2 RecName: Full=Nuclear protein localization protein 4	0	0.71	0.84
g633.t1	ATY62629.1 acriflavine sensitivity control	ATY62629.1 acriflavine sensitivity control [Cordyceps militaris]	0	1	1	g901.t1	K09241		g658.t1		g1922.t1	GO:0016559(peroxisome fission)		GO:0005779(integral to peroxisomal membrane)	g941.t1	Ubiquitin carboxyl-terminal hydrolase 19	Q3UJD6.1 RecName: Full=Ubiquitin carboxyl-terminal hydrolase 19; AltName: Full=Deubiquitinating enzyme 19; AltName: Full=Ubiquitin thioesterase 19; AltName: Full=Ubiquitin-specific-processing protease 19	2e-06	0.41	0.54
g634.t1	ATY62628.1 cell surface (Mas1)	ATY62628.1 cell surface (Mas1) [Cordyceps militaris]	6.2e-202	0.96	0.96	g903.t1	K02365	3.4.22.49	g659.t1		g8199.t1		GO:0003924(GTPase activity) GO:0005525(GTP binding)		g942.t1		Q9UUA4.1 RecName: Full=Translocation protein sec66	4e-31	0.4	0.58
g635.t1	ATY63648.1 Zinc finger domain-containing CCHC-type	ATY63648.1 Zinc finger domain-containing CCHC-type [Cordyceps militaris]	3.6e-298	0.82	0.82	g904.t1	K11770		g660.t1	KOG1278	g9594.t1		GO:0005515(protein binding)		g944.t1		Q32PJ3.1 RecName: Full=Origin recognition complex subunit 3	8e-28	0.22	0.42
g636.t1	XP_006665258.1 serine/threonine-protein phosphatase PP2A catalytic subunit	XP_006665258.1 serine/threonine-protein phosphatase PP2A catalytic subunit [Cordyceps militaris CM01] ATY63649.1 serine threonine-phosphatase PP2A catalytic subunit [Cordyceps militaris] EGX95381.1 serine/threonine-protein phosphatase PP2A catalytic subunit [Cordyceps militaris CM01]	1.6e-242	1	1	g905.t1	K13449		g661.t1	KOG3117	g7439.t1			GO:0016021(integral to membrane)	g945.t1		O94312.1 RecName: Full=PWWP domain-containing protein2	4e-09	0.28	0.51
g637.t1	XP_006665257.1 rho-gdp dissociation inhibitor	XP_006665257.1 rho-gdp dissociation inhibitor [Cordyceps militaris CM01] ATY63650.1 rho-gdp dissociation inhibitor [Cordyceps militaris] EGX95380.1 rho-gdp dissociation inhibitor [Cordyceps militaris CM01]	4.8e-140	1	1	g906.t1	K17808		g662.t1	KOG1247	g6549.t1	GO:0043631(RNA polyadenylation)	GO:0016779(nucleotidyltransferase activity) GO:0003723(RNA binding) GO:0004652(polynucleotide adenylyltransferase activity)		g946.t1	Pre-mRNA-splicing factor brr2	Q9UT24.1 RecName: Full=Pre-mRNA-splicing factor brr2; AltName: Full=Pre-mRNA-splicing factor spp41; AltName: Full=Pre-mRNA-splicing helicase BRR2	0	0.53	0.7
g638.t1	ATY63651.1 APSES-type HTH DNA-binding domain	ATY63651.1 APSES-type HTH DNA-binding domain [Cordyceps militaris]	1.3e-198	0.84	0.84	g907.t1	K14772		g663.t1		g4262.t1		GO:0016787(hydrolase activity) GO:0016846(carbon-sulfur lyase activity) GO:0046872(metal ion binding)		g949.t1	Replication factor C subunit 2	P0C7N7.1 RecName: Full=Replication factor C subunit 2; Short=Replication factor C2	6e-172	0.61	0.76
g639.t1	ATY63645.1 3-hydroxyisobutyrate dehydrogenase	ATY63645.1 3-hydroxyisobutyrate dehydrogenase [Cordyceps militaris]	2.4e-223	0.9	0.9	g908.t1	K04467	2.7.11.10	g664.t1	KOG4592	g7468.t1	GO:0006412(translation)	GO:0003735(structural constituent of ribosome)	GO:0005840(ribosome)	g950.t1	Ubiquitin-conjugating enzyme E2 Z	Q9H832.2 RecName: Full=Ubiquitin-conjugating enzyme E2 Z; AltName: Full=Uba6-specific E2 conjugating enzyme 1; Short=Use1; AltName: Full=Ubiquitin carrier protein Z; AltName: Full=Ubiquitin-protein ligase Z	3e-43	0.35	0.51
g640.t1	ATY63646.1 hypothetical protein A9K55_007567	ATY63646.1 hypothetical protein A9K55_007567 [Cordyceps militaris]	3.4e-61	0.95	0.96	g909.t1	K02555	3.1.3.48	g665.t1	KOG4472	g5891.t1		GO:0016779(nucleotidyltransferase activity)		g952.t1	Monocarboxylate transporter 12-B	Q503M4.1 RecName: Full=Monocarboxylate transporter 12-B; Short=MCT 12-B; AltName: Full=Solute carrier family 16 member 12-B	8e-21	0.28	0.44
g641.t1	XP_006665253.1 streptomycin adenylyltransferase, putative	XP_006665253.1 streptomycin adenylyltransferase, putative [Cordyceps militaris CM01] EGX95376.1 streptomycin adenylyltransferase, putative [Cordyceps militaris CM01]	9.7e-160	0.9	0.9	g910.t1	K02331	2.7.7.7	g666.t1	KOG1750	g1955.t1	GO:0055114(oxidation-reduction process)	GO:0016491(oxidoreductase activity)		g954.t1		O13912.1 RecName: Full=Uncharacterized protein C23C11.06c	3e-78	0.32	0.52
g642.t1	ATY63660.1 cytoplasmic thioredoxin, putative	ATY63660.1 cytoplasmic thioredoxin, putative [Cordyceps militaris]	4.4e-90	0.84	0.84	g911.t1	K02727	3.4.25.1	g667.t1	KOG0139	g6519.t1	GO:0005975(carbohydrate metabolic process)	GO:0004553(hydrolase activity, hydrolyzing O-glycosyl compounds)		g955.t1	Probable phosphoacetylglucosamine mutase 2	Q09770.2 RecName: Full=Probable phosphoacetylglucosamine mutase 2; Short=PAGM; AltName: Full=Acetylglucosamine phosphomutase; AltName: Full=N-acetylglucosamine-phosphate mutase	4e-172	0.46	0.69
g643.t1	ATY63643.1 kinetochore nuf2	ATY63643.1 kinetochore nuf2 [Cordyceps militaris]	3.9e-283	1	1	g913.t1	K14319		g668.t1	KOG0694	g569.t1	GO:0006418(tRNA aminoacylation for protein translation)	GO:0004812(aminoacyl-tRNA ligase activity) GO:0003723(RNA binding) GO:0005524(ATP binding) GO:0000166(nucleotide binding)		g956.t1		O43052.1 RecName: Full=Rho-type GTPase-activating protein 1	1e-101	0.34	0.52
g644.t1	XP_006665250.1 hypothetical protein CCM_00027	XP_006665250.1 hypothetical protein CCM_00027 [Cordyceps militaris CM01] EGX95373.1 hypothetical protein CCM_00027 [Cordyceps militaris CM01]	3.2e-143	0.98	0.99	g914.t1	K00413		g669.t1		g860.t1	GO:0055085(transmembrane transport)	GO:0042626(ATPase activity, coupled to transmembrane movement of substances) GO:0016301(kinase activity) GO:0003924(GTPase activity) GO:0000166(nucleotide binding) GO:0016887(ATPase activity) GO:0003677(DNA binding) GO:0005524(ATP binding) GO:0005525(GTP binding)	GO:0016021(integral to membrane)	g957.t1		P53199.1 RecName: Full=Sterol-4-alpha-carboxylate 3-dehydrogenase, decarboxylating	3e-83	0.4	0.59
g645.t1	XP_006665249.1 hypothetical protein CCM_00026	XP_006665249.1 hypothetical protein CCM_00026 [Cordyceps militaris CM01] EGX95372.1 hypothetical protein CCM_00026 [Cordyceps militaris CM01]	2.7e-197	0.97	0.97	g916.t1	K15631	2.8.1.9	g670.t1	euNOG08962	g9142.t1	GO:0055085(transmembrane transport)		GO:0016021(integral to membrane)	g960.t1	Proteasome subunit beta type-7	P30657.1 RecName: Full=Proteasome subunit beta type-7; AltName: Full=Macropain subunit PRE4; AltName: Full=Multicatalytic endopeptidase complex subunit PRE4; AltName: Full=Proteasome component PRE4; AltName: Full=Proteinase YSCE subunit PRE4; Flags: Precursor	4e-79	0.47	0.63
g646.t1	XP_006665248.1 hypothetical protein CCM_00025	XP_006665248.1 hypothetical protein CCM_00025 [Cordyceps militaris CM01] EGX95371.1 hypothetical protein CCM_00025 [Cordyceps militaris CM01]	2.9e-183	0.98	0.98	g917.t1	K00521	1.16.1.7	g671.t1	euNOG14295	g2818.t1	GO:0006308(DNA catabolic process)	GO:0004519(endonuclease activity) GO:0003676(nucleic acid binding)		g961.t1	Glutamine--fructose-6-phosphate aminotransferase [isomerizing]	P14742.4 RecName: Full=Glutamine--fructose-6-phosphate aminotransferase [isomerizing]; Short=GFAT; AltName: Full=D-fructose-6-phosphate amidotransferase; AltName: Full=Hexosephosphate aminotransferase	0	0.63	0.79
g647.t1	OAR02019.1 hypothetical protein LLEC1_03422	OAR02019.1 hypothetical protein LLEC1_03422 [Akanthomyces lecanii]	8.5e-202	0.8	0.87	g918.t1	K06002	3.4.23.1	g672.t1	euNOG05011	g3909.t1	GO:0006355(regulation of transcription, DNA-dependent) GO:0006351(transcription, DNA-dependent)	GO:0008270(zinc ion binding) GO:0000981(sequence-specific DNA binding RNA polymerase II transcription factor activity) GO:0003677(DNA binding)		g962.t1		O74445.2 RecName: Full=Probable 26S protease subunit rpt4	0	0.75	0.85
g648.t1	XP_006665247.1 AP-3 adaptor complex subunit beta	XP_006665247.1 AP-3 adaptor complex subunit beta [Cordyceps militaris CM01] EGX95370.1 AP-3 adaptor complex subunit beta [Cordyceps militaris CM01]	0	0.94	0.94	g923.t1	K13201		g673.t1		g185.t1	GO:0015886(heme transport) GO:0017004(cytochrome complex assembly)		GO:0016021(integral to membrane)	g963.t1	Partner of Y14 and mago	P82804.1 RecName: Full=Partner of Y14 and mago; Short=DmPYM; AltName: Full=Protein within the bgcn gene intron	2e-06	0.28	0.51
g649.t1	XP_006665246.1 RTA1 domain protein, putative	XP_006665246.1 RTA1 domain protein, putative [Cordyceps militaris CM01] EGX95369.1 RTA1 domain protein, putative [Cordyceps militaris CM01]	2.9e-192	0.8	0.82	g924.t1	K15280		g675.t1		g3331.t1		GO:0005524(ATP binding) GO:0003676(nucleic acid binding)	GO:0005634(nucleus)	g964.t1	Cytochrome b-c1 complex subunit 9	Q9UDW1.3 RecName: Full=Cytochrome b-c1 complex subunit 9; AltName: Full=Complex III subunit 9; AltName: Full=Complex III subunit X; AltName: Full=Cytochrome c1 non-heme 7 kDa protein; AltName: Full=Ubiquinol-cytochrome c reductase complex 7.2 kDa protein	2e-06	0.42	0.53
g650.t1	ATY62552.1 eukaryotic translation initiation factor eIF1a	ATY62552.1 eukaryotic translation initiation factor eIF1a [Cordyceps militaris]	1e-90	1	1	g928.t1	K13336		g677.t1	KOG0714	g4413.t1	GO:0006367(transcription initiation from RNA polymerase II promoter)		GO:0005672(transcription factor TFIIA complex)	g965.t1	E3 ubiquitin-protein ligase ubr11	O13731.1 RecName: Full=E3 ubiquitin-protein ligase ubr11; AltName: Full=N-end-recognizing protein 11; Short=N-recognin-11	0	0.29	0.46
g651.t1	XP_006665244.1 Lethal(2)neighbour of Tid protein	XP_006665244.1 Lethal(2)neighbour of Tid protein [Cordyceps militaris CM01] EGX95367.1 Lethal(2)neighbour of Tid protein [Cordyceps militaris CM01]	0	0.99	0.99	g930.t1	K01178	3.2.1.3	g678.t1	KOG4174	g2113.t1	GO:0006812(cation transport) GO:0055085(transmembrane transport) GO:0006351(transcription, DNA-dependent)	GO:0008324(cation transmembrane transporter activity) GO:0008270(zinc ion binding) GO:0003677(DNA binding)	GO:0016021(integral to membrane)	g966.t1	Chromatin structure-remodeling complex subunit rsc7	O94522.1 RecName: Full=Chromatin structure-remodeling complex subunit rsc7; AltName: Full=Remodel the structure of chromatin complex subunit 7	6e-87	0.56	0.73
g652.t1	XP_006665243.1 D-amino-acid oxidase	XP_006665243.1 D-amino-acid oxidase [Cordyceps militaris CM01] EGX95366.1 D-amino-acid oxidase [Cordyceps militaris CM01]	4.6e-292	0.93	0.93	g931.t1	K00663	2.3.1.82	g679.t1	KOG4442	g6755.t1		GO:0016301(kinase activity) GO:0003924(GTPase activity) GO:0003724(RNA helicase activity) GO:0003723(RNA binding) GO:0005524(ATP binding) GO:0005525(GTP binding)		g967.t1		Q9C2D4.2 RecName: Full=Probable protein transport protein Sec61 subunit gamma	2e-33	0.67	0.87
g653.t1	ATY62549.1 hypothetical protein A9K55_007579	ATY62549.1 hypothetical protein A9K55_007579 [Cordyceps militaris]	0	0.99	0.99	g934.t1	K03015		g680.t1		g4542.t1		GO:0016491(oxidoreductase activity)		g968.t1		O14336.1 RecName: Full=Meiotically up-regulated gene 80 protein	2e-22	0.47	0.64
g654.t1	ATY62548.1 casein kinase delta	ATY62548.1 casein kinase delta [Cordyceps militaris]	5.9e-230	0.99	1	g935.t1	K02510	4.1.2.52	g681.t1	KOG1405	g9732.t1	GO:0055114(oxidation-reduction process)	GO:0016491(oxidoreductase activity)		g969.t1	Mitochondrial import inner membrane translocase subunit tim-54	Q9C0Q7.2 RecName: Full=Mitochondrial import inner membrane translocase subunit tim-54; Flags: Precursor	9e-120	0.5	0.62
g656.t1	ATY62547.1 hypothetical protein A9K55_007581	ATY62547.1 hypothetical protein A9K55_007581 [Cordyceps militaris]	0	0.92	0.92	g936.t1	K13128		g682.t1	KOG0475	g5504.t1		GO:0005198(structural molecule activity)	GO:0019028(viral capsid)	g970.t1	Serine/threonine-protein kinase cot-1	P38679.2 RecName: Full=Serine/threonine-protein kinase cot-1; AltName: Full=Colonial temperature-sensitive 1	0	0.74	0.79
g657.t1	OAA80130.1 hypothetical protein LEL_03616	OAA80130.1 hypothetical protein LEL_03616 [Akanthomyces lecanii RCEF 1005]	2.9e-36	0.73	0.75	g939.t1	K01955	6.3.5.5	g683.t1	KOG3118	g966.t1	GO:0006874(cellular calcium ion homeostasis) GO:0006270(DNA-dependent DNA replication initiation)	GO:0005219(ryanodine-sensitive calcium-release channel activity)	GO:0016021(integral to membrane)	g971.t1	Pre-mRNA-splicing factor sap62	Q9P7L8.1 RecName: Full=Pre-mRNA-splicing factor sap62; AltName: Full=Spliceosome-associated protein 62	3e-81	0.53	0.69
g658.t1	XP_006665238.1 glucosyltransferase, putative	XP_006665238.1 glucosyltransferase, putative [Cordyceps militaris CM01] EGX95361.1 glucosyltransferase, putative [Cordyceps militaris CM01]	0	0.93	0.93	g940.t1	K14015		g684.t1	KOG1375	g4479.t1	GO:0006303(double-strand break repair via nonhomologous end joining) GO:0016192(vesicle-mediated transport) GO:0006886(intracellular protein transport) GO:0015074(DNA integration)	GO:0005198(structural molecule activity) GO:0003677(DNA binding) GO:0003678(DNA helicase activity)	GO:0030130(clathrin coat of trans-Golgi network vesicle) GO:0030132(clathrin coat of coated pit)	g972.t1		O94492.2 RecName: Full=Uncharacterized aminotransferase C417.11c	2e-61	0.41	0.58
g659.t1	ATY61860.1 Cytochrome b-c1 subunit 10	ATY61860.1 Cytochrome b-c1 subunit 10 [Cordyceps militaris]	1.2e-58	1	1	g941.t1	K17656		g685.t1	euNOG10295	g8275.t1	GO:0001522(pseudouridine synthesis) GO:0009451(RNA modification)	GO:0003723(RNA binding) GO:0009982(pseudouridine synthase activity)		g973.t1	Nuclear GTP-binding protein NUG1	P40010.1 RecName: Full=Nuclear GTP-binding protein NUG1; AltName: Full=Nuclear GTPase 1	3e-133	0.44	0.61
g660.t1	ATY61861.1 Mediator of RNA polymerase II transcription subunit 4	ATY61861.1 Mediator of RNA polymerase II transcription subunit 4 [Cordyceps militaris]	8.1e-186	1	1	g942.t1	K12273		g686.t1	KOG0016	g1694.t1		GO:0016757(transferase activity, transferring glycosyl groups)		g974.t1	Exosome complex exonuclease dis3	P37202.1 RecName: Full=Exosome complex exonuclease dis3; AltName: Full=Chromosome disjunction protein 3; AltName: Full=Mitotic control protein dis3; AltName: Full=Ribosomal RNA-processing protein 44	0	0.55	0.72
g661.t1	XP_006665236.1 endosomal integral membrane protein, putative	XP_006665236.1 endosomal integral membrane protein, putative [Cordyceps militaris CM01] ATY61858.1 Nonaspanin (TM9SF) [Cordyceps militaris] EGX95359.1 endosomal integral membrane protein, putative [Cordyceps militaris CM01]	0	0.99	0.99	g943.t1	K12854	3.6.4.13	g687.t1		g3598.t1		GO:0005515(protein binding)		g975.t1	Chromatin structure-remodeling complex subunit rsc7	O94522.1 RecName: Full=Chromatin structure-remodeling complex subunit rsc7; AltName: Full=Remodel the structure of chromatin complex subunit 7	5e-43	0.55	0.72
g662.t1	ATY61859.1 Sas10 Utp3 C1D	ATY61859.1 Sas10 Utp3 C1D [Cordyceps militaris]	1.8e-240	0.99	0.99	g944.t1	K02605		g688.t1		g1609.t1	GO:0006487(protein N-linked glycosylation)	GO:0003830(beta-1,4-mannosylglycoprotein 4-beta-N-acetylglucosaminyltransferase activity)	GO:0016020(membrane)	g977.t1	DNA polymerase epsilon subunit D	P87174.1 RecName: Full=DNA polymerase epsilon subunit D; AltName: Full=DNA polymerase II subunit D	5e-17	0.5	0.7
g663.t1	ATY61856.1 methionyl-tRNA synthetase	ATY61856.1 methionyl-tRNA synthetase [Cordyceps militaris]	0	0.93	0.94	g946.t1	K12854	3.6.4.13	g689.t1	KOG4183	g8113.t1	GO:0055085(transmembrane transport)		GO:0016021(integral to membrane)	g980.t1	Cystathionine gamma-lyase	P31373.2 RecName: Full=Cystathionine gamma-lyase; AltName: Full=Gamma-cystathionase; AltName: Full=Sulfur transfer protein 1	2e-180	0.63	0.79
g664.t1	XP_006665233.1 sulfite reductase beta subunit	XP_006665233.1 sulfite reductase beta subunit [Cordyceps militaris CM01] EGX95356.1 sulfite reductase beta subunit [Cordyceps militaris CM01]	1.9e-232	0.91	0.92	g949.t1	K10755		g690.t1		g1762.t1		GO:0005524(ATP binding) GO:0005525(GTP binding)		g981.t1	Transcriptional regulatory protein moc3	Q9UT46.4 RecName: Full=Transcriptional regulatory protein moc3; AltName: Full=Multicopy suppressor of overexpressed cyr1 protein 3	9e-06	0.32	0.58
g665.t1	XP_006665232.1 topisomerase II associated protein	XP_006665232.1 topisomerase II associated protein [Cordyceps militaris CM01] EGX95355.1 topisomerase II associated protein [Cordyceps militaris CM01]	0	0.99	0.99	g950.t1	K10585	2.3.2.23	g691.t1		g7359.t1	GO:0045905(positive regulation of translational termination) GO:0045901(positive regulation of translational elongation)	GO:0003723(RNA binding) GO:0003746(translation elongation factor activity) GO:0043022(ribosome binding) GO:0004062(aryl sulfotransferase activity)		g982.t1	Ribosome production factor 2 homolog	Q9UUG1.1 RecName: Full=Ribosome production factor 2 homolog; AltName: Full=Brix domain-containing protein 1 homolog; AltName: Full=Ribosome biogenesis protein RPF2 homolog	3e-94	0.46	0.67
g666.t1	ATY61865.1 Alpha-1,2 mannosyltransferase KTR1	ATY61865.1 Alpha-1,2 mannosyltransferase KTR1 [Cordyceps militaris]	0	0.98	0.98	g952.t1	K01533	3.6.3.4	g692.t1	euNOG04178	g3915.t1	GO:0016311(dephosphorylation) GO:0006470(protein dephosphorylation)	GO:0004725(protein tyrosine phosphatase activity) GO:0004721(phosphoprotein phosphatase activity) GO:0008138(protein tyrosine/serine/threonine phosphatase activity)		g983.t1	Peroxisomal targeting signal receptor	Q99144.1 RecName: Full=Peroxisomal targeting signal receptor; Short=PTS1 receptor; Short=PTS1R; AltName: Full=Peroxin-5; AltName: Full=Peroxisomal protein PAY32	1e-137	0.41	0.52
g667.t1	XP_006665230.1 37S ribosomal protein S12	XP_006665230.1 37S ribosomal protein S12 [Cordyceps militaris CM01] ATY63075.1 37S ribosomal S12 [Cordyceps militaris] EGX95353.1 37S ribosomal protein S12 [Cordyceps militaris CM01]	1.9e-103	0.99	0.99	g955.t1	K01836	5.4.2.3	g693.t1	KOG0595	g8485.t1		GO:0003723(RNA binding) GO:0003676(nucleic acid binding)		g984.t1		Q04635.1 RecName: Full=Protein esc1	2e-16	0.47	0.69
g668.t1	XP_006665229.1 acyl-CoA dehydrogenase	XP_006665229.1 acyl-CoA dehydrogenase [Cordyceps militaris CM01] ATY63078.1 acyl-dehydrogenase [Cordyceps militaris] EGX95352.1 acyl-CoA dehydrogenase [Cordyceps militaris CM01]	1.5e-285	0.93	0.93	g956.t1	K05760		g695.t1	KOG1402	g7603.t1		GO:0017025(TBP-class protein binding)		g987.t1	Glutaredoxin-C8	Q0DAE4.2 RecName: Full=Glutaredoxin-C8; AltName: Full=Glutaredoxin-C4 homolog	3e-20	0.5	0.66
g669.t1	XP_006665228.1 Protein kinase C	XP_006665228.1 Protein kinase C [Cordyceps militaris CM01] EGX95351.1 Protein kinase C [Cordyceps militaris CM01]	0	0.93	0.93	g957.t1	K07748	1.1.1.170	g697.t1	KOG1771	g171.t1	GO:0006508(proteolysis)			g989.t1		P36032.2 RecName: Full=Probable transporter MCH2	2e-20	0.25	0.44
g670.t1	XP_006665227.1 mitochondrion biogenesis protein, putative	XP_006665227.1 mitochondrion biogenesis protein, putative [Cordyceps militaris CM01] EGX95350.1 mitochondrion biogenesis protein, putative [Cordyceps militaris CM01]	2.3e-221	0.99	0.99	g960.t1	K02736	3.4.25.1	g698.t1	KOG2710	g2024.t1	GO:0006468(protein phosphorylation)	GO:0005524(ATP binding) GO:0004672(protein kinase activity)		g992.t1	Ras-like protein	O42785.1 RecName: Full=Ras-like protein; AltName: Full=Ct-Ras; Flags: Precursor	5e-137	0.91	0.97
g671.t1	XP_006665226.1 Phosphoserine phosphatase	XP_006665226.1 Phosphoserine phosphatase [Cordyceps militaris CM01] EGX95349.1 Phosphoserine phosphatase [Cordyceps militaris CM01]	7.3e-185	0.99	1	g961.t1	K00820	2.6.1.16	g699.t1		g2941.t1		GO:0004527(exonuclease activity) GO:0003676(nucleic acid binding)		g993.t1		Q03219.1 RecName: Full=Uncharacterized protein YMR178W	5e-60	0.38	0.63
g672.t1	ATY63079.1 16 kDa allergen	ATY63079.1 16 kDa allergen [Cordyceps militaris]	5.5e-100	0.99	0.99	g962.t1	K03064		g700.t1	euNOG11024	g2342.t1		GO:0043130(ubiquitin binding)		g995.t1	3-hydroxypropionyl-coenzyme A dehydratase	A4YI89.1 RecName: Full=3-hydroxypropionyl-coenzyme A dehydratase; Short=3-hydroxypropionyl-CoA dehydratase	1e-33	0.31	0.53
g673.t1	XP_006665225.1 MFS efflux transporter, putative	XP_006665225.1 MFS efflux transporter, putative [Cordyceps militaris CM01] EGX95348.1 MFS efflux transporter, putative [Cordyceps militaris CM01]	0	0.92	0.92	g963.t1	K14294		g701.t1	KOG0254	g6079.t1	GO:0051276(chromosome organization)	GO:0016887(ATPase activity) GO:0005524(ATP binding) GO:0005515(protein binding)	GO:0005694(chromosome)	g996.t1	Probable D-xylulose reductase A	A1CFY8.2 RecName: Full=Probable D-xylulose reductase A; AltName: Full=Xylitol dehydrogenase A	4e-161	0.62	0.77
g675.t1	ATY63081.1 hypothetical protein A9K55_007598	ATY63081.1 hypothetical protein A9K55_007598 [Cordyceps militaris]	2.4e-308	0.98	0.98	g964.t1	K00419		g702.t1		g5086.t1		GO:0003924(GTPase activity) GO:0005525(GTP binding)		g999.t1	COX assembly mitochondrial protein 2	G2TRU5.1 RecName: Full=COX assembly mitochondrial protein 2; AltName: Full=Cx9C motif-containing protein 2	3e-09	0.3	0.57
g676.t1	ATY63080.1 F-box Skp2	ATY63080.1 F-box Skp2 [Cordyceps militaris]	0	0.99	1	g965.t1	K10625	2.3.2.27	g703.t1	KOG0985	g5588.t1		GO:0003824(catalytic activity)	GO:0005615(extracellular space)	g1000.t1		O14192.1 RecName: Full=Aromatic amino acid aminotransferase C56E4.03	2e-126	0.42	0.61
g677.t1	XP_006672502.1 NB-ARC and TPR domain protein	XP_006672502.1 NB-ARC and TPR domain protein [Cordyceps militaris CM01] EGX90881.1 NB-ARC and TPR domain protein [Cordyceps militaris CM01]	0	0.88	0.92	g966.t1	K11761		g704.t1	KOG2100	g8925.t1		GO:0009055(electron carrier activity)		g1001.t1	Bifunctional solanapyrone synthase	D7UQ40.1 RecName: Full=Bifunctional solanapyrone synthase; AltName: Full=Prosolanapyrone-II oxidase; AltName: Full=Prosolanapyrone-III cycloisomerase; Flags: Precursor	7e-43	0.3	0.43
g678.t1	XP_008603599.1 DnaJ domain containing protein	XP_008603599.1 DnaJ domain containing protein [Beauveria bassiana ARSEF 2860] EJP60777.1 DnaJ domain containing protein [Beauveria bassiana ARSEF 2860]	8.5e-113	0.79	0.88	g967.t1	K07342		g705.t1	KOG2575	g4702.t1	GO:0071704(organic substance metabolic process) GO:0005975(carbohydrate metabolic process)	GO:0004565(beta-galactosidase activity) GO:0004553(hydrolase activity, hydrolyzing O-glycosyl compounds)	GO:0009341(beta-galactosidase complex)	g1002.t1	Protoporphyrinogen oxidase	Q10062.1 RecName: Full=Protoporphyrinogen oxidase; Short=PPO	6e-39	0.29	0.44
g679.t1	XP_006672498.1 hypothetical protein CCM_07297	XP_006672498.1 hypothetical protein CCM_07297 [Cordyceps militaris CM01] EGX90877.1 hypothetical protein CCM_07297 [Cordyceps militaris CM01]	4.3e-224	0.92	0.93	g969.t1	K17792		g706.t1	KOG3449	g4732.t1		GO:0008855(exodeoxyribonuclease VII activity) GO:0005515(protein binding)		g1003.t1	Mediator of RNA polymerase II transcription subunit 14	Q7S154.1 RecName: Full=Mediator of RNA polymerase II transcription subunit 14; AltName: Full=Mediator complex subunit 14	0	0.39	0.58
g680.t1	XP_006672497.1 histone H3 lysine 36 (K36) methyltransferase	XP_006672497.1 histone H3 lysine 36 (K36) methyltransferase [Cordyceps militaris CM01] EGX90876.1 histone H3 lysine 36 (K36) methyltransferase [Cordyceps militaris CM01]	0	0.97	0.97	g970.t1	K08286	2.7.11.-	g708.t1	euNOG20225	g4739.t1	GO:0006412(translation)	GO:0003735(structural constituent of ribosome)	GO:0005840(ribosome)	g1004.t1	Glucose-6-phosphate 1-dehydrogenase	P48826.1 RecName: Full=Glucose-6-phosphate 1-dehydrogenase; Short=G6PD	0	0.86	0.94
g681.t1	ATY63329.1 hypothetical protein A9K55_007603	ATY63329.1 hypothetical protein A9K55_007603 [Cordyceps militaris]	3.8e-170	0.98	0.98	g971.t1	K12826		g709.t1	euNOG16278	g9620.t1	GO:0006508(proteolysis)	GO:0004222(metalloendopeptidase activity)		g1005.t1	60S ribosomal protein L33-A	Q9USX4.2 RecName: Full=60S ribosomal protein L33-A; AltName: Full=L37A	5e-52	0.68	0.83
g682.t1	XP_006672496.1 4-aminobutyrate transaminase GatA	XP_006672496.1 4-aminobutyrate transaminase GatA [Cordyceps militaris CM01] EGX90875.1 4-aminobutyrate transaminase GatA [Cordyceps militaris CM01]	0	1	1	g972.t1	K01845	5.4.3.8	g710.t1	KOG3297	g2747.t1	GO:0031145(anaphase-promoting complex-dependent proteasomal ubiquitin-dependent protein catabolic process)	GO:0008270(zinc ion binding) GO:0046872(metal ion binding)	GO:0005680(anaphase-promoting complex)	g1007.t1		Q03559.1 RecName: Full=Uncharacterized protein YMR295C	9e-09	0.4	0.52
g683.t1	XP_006672495.1 chloride channel protein 3	XP_006672495.1 chloride channel protein 3 [Cordyceps militaris CM01] ATY63331.1 chloride channel 3 [Cordyceps militaris] EGX90874.1 chloride channel protein 3 [Cordyceps militaris CM01]	0	1	1	g973.t1	K14538		g711.t1	KOG3188	g8638.t1	GO:0055114(oxidation-reduction process) GO:0000256(allantoin catabolic process)	GO:0051287(NAD binding) GO:0050385(ureidoglycolate lyase activity)		g1008.t1	ATP-dependent helicase fft2	O74842.1 RecName: Full=ATP-dependent helicase fft2; AltName: Full=Fun thirty-related protein 2	3e-134	0.36	0.56
g684.t1	XP_006672494.1 Sas10/Utp3 family protein	XP_006672494.1 Sas10/Utp3 family protein [Cordyceps militaris CM01] EGX90873.1 Sas10/Utp3 family protein [Cordyceps militaris CM01]	0	0.99	1	g974.t1	K12585	3.1.13.-	g712.t1	euNOG12124	g2697.t1	GO:0006468(protein phosphorylation)	GO:0005524(ATP binding) GO:0004672(protein kinase activity)		g1011.t1	Protein SKT5	P34226.1 RecName: Full=Protein SKT5; Flags: Precursor	3e-84	0.42	0.57
g685.t1	XP_006672493.1 beta tubulin	XP_006672493.1 beta tubulin [Cordyceps militaris CM01] ATY63328.1 beta tubulin [Cordyceps militaris] EGX90872.1 beta tubulin [Cordyceps militaris CM01]	0	0.97	0.97	g975.t1	K11761		g713.t1	KOG1967	g2608.t1	GO:0009089(lysine biosynthetic process via diaminopimelate) GO:0055114(oxidation-reduction process)	GO:0051287(NAD binding) GO:0016620(oxidoreductase activity, acting on the aldehyde or oxo group of donors, NAD or NADP as acceptor) GO:0003824(catalytic activity) GO:0008839(dihydrodipicolinate reductase activity) GO:0016491(oxidoreductase activity)		g1012.t1	Chitin synthase 4	Q01285.3 RecName: Full=Chitin synthase 4; AltName: Full=Chitin-UDP acetyl-glucosaminyl transferase 4; AltName: Full=Class-IV chitin synthase 4	0	0.71	0.82
g686.t1	ATY63327.1 Vps51 Vps67	ATY63327.1 Vps51 Vps67 [Cordyceps militaris]	0	0.95	0.96	g977.t1	K02326	2.7.7.7	g714.t1	KOG3281	g2159.t1	GO:0006468(protein phosphorylation)	GO:0005524(ATP binding) GO:0004672(protein kinase activity)		g1013.t1		P32562.1 RecName: Full=Cell cycle serine/threonine-protein kinase CDC5/MSD2	1e-72	0.47	0.64
g687.t1	ATY63334.1 peroxisomal D3,D2-enoyl-isomerase	ATY63334.1 peroxisomal D3,D2-enoyl-isomerase [Cordyceps militaris]	2.1e-185	1	1	g978.t1	K00993	2.7.8.1	g715.t1		g6612.t1	GO:0006355(regulation of transcription, DNA-dependent) GO:0006351(transcription, DNA-dependent)	GO:0008270(zinc ion binding) GO:0000981(sequence-specific DNA binding RNA polymerase II transcription factor activity) GO:0003677(DNA binding)		g1014.t1		Q54NW1.1 RecName: Full=OPA3-like protein	5e-06	0.31	0.5
g688.t1	XP_006672490.1 hypothetical protein CCM_07289	XP_006672490.1 hypothetical protein CCM_07289 [Cordyceps militaris CM01] EGX90869.1 hypothetical protein CCM_07289 [Cordyceps militaris CM01]	0	0.93	0.93	g980.t1	K01758	4.4.1.1	g716.t1	KOG2624	g4089.t1	GO:0006031(chitin biosynthetic process)	GO:0004100(chitin synthase activity)		g1016.t1		Q9P7K6.1 RecName: Full=SDO1-like protein C21C3.19	4e-10	0.3	0.5
g689.t1	OAA39768.1 DNA helicase	OAA39768.1 DNA helicase [Beauveria brongniartii RCEF 3172]	0	0.78	0.86	g981.t1	K00681	2.3.2.2 3.4.19.13	g717.t1	KOG0736	g4507.t1		GO:0004222(metalloendopeptidase activity)		g1017.t1	Phosphatidylinositol 3,4,5-trisphosphate-dependent Rac exchanger 1 protein	Q69ZK0.2 RecName: Full=Phosphatidylinositol 3,4,5-trisphosphate-dependent Rac exchanger 1 protein; Short=P-Rex1; Short=PtdIns(3,4,5)-dependent Rac exchanger 1	2e-11	0.27	0.46
g690.t1	ATY63333.1 RNA polymerase I associated factor	ATY63333.1 RNA polymerase I associated factor [Cordyceps militaris]	0	1	1	g982.t1	K14847		g718.t1	KOG1181	g4013.t1	GO:0055114(oxidation-reduction process)	GO:0016491(oxidoreductase activity)		g1018.t1	Calcium-transporting ATPase sarcoplasmic/endoplasmic reticulum type	Q7PPA5.5 RecName: Full=Calcium-transporting ATPase sarcoplasmic/endoplasmic reticulum type; AltName: Full=Calcium pump	0	0.56	0.7
g691.t1	XP_006672478.1 serine/threonine protein kinase, putative	XP_006672478.1 serine/threonine protein kinase, putative [Cordyceps militaris CM01] EGX90857.1 serine/threonine protein kinase, putative [Cordyceps militaris CM01]	2e-123	0.99	1	g983.t1	K13342		g719.t1	euNOG12123	g8376.t1		GO:0004222(metalloendopeptidase activity) GO:0008270(zinc ion binding)	GO:0005615(extracellular space)	g1019.t1	Proteasome subunit beta type-3	P25451.1 RecName: Full=Proteasome subunit beta type-3; AltName: Full=Macropain subunit PUP3; AltName: Full=Multicatalytic endopeptidase complex subunit PUP3; AltName: Full=Proteasome component PUP3	1e-108	0.75	0.85
g692.t1	XP_006672479.1 zeta toxin family protein	XP_006672479.1 zeta toxin family protein [Cordyceps militaris CM01] EGX90858.1 zeta toxin family protein [Cordyceps militaris CM01]	2.2e-204	0.97	0.98	g984.t1	K04377		g721.t1	KOG2126	g6235.t1	GO:0006508(proteolysis)	GO:0004190(aspartic-type endopeptidase activity)	GO:0016021(integral to membrane)	g1020.t1	Tether containing UBX domain for GLUT4	Q8VBT9.1 RecName: Full=Tether containing UBX domain for GLUT4; AltName: Full=Alveolar soft part sarcoma chromosomal region candidate gene 1 protein homolog	2e-13	0.32	0.46
g693.t1	ATY62105.1 C6 zinc finger domain	ATY62105.1 C6 zinc finger domain [Cordyceps militaris]	0	0.96	0.96	g985.t1	K03036		g722.t1	euNOG16810	g8793.t1	GO:0043093(cytokinesis by binary fission) GO:0006355(regulation of transcription, DNA-dependent) GO:0023041(neuronal signal transduction)	GO:0043565(sequence-specific DNA binding) GO:0003700(sequence-specific DNA binding transcription factor activity) GO:0003677(DNA binding)	GO:0005737(cytoplasm) GO:0030867(rough endoplasmic reticulum membrane)	g1021.t1	60S ribosomal protein L36	Q9HFR7.1 RecName: Full=60S ribosomal protein L36; AltName: Full=TRP36	8e-64	0.95	0.97
g694.t1	ATY62102.1 hypothetical protein A9K55_007614	ATY62102.1 hypothetical protein A9K55_007614 [Cordyceps militaris]	1e-166	0.96	0.98	g987.t1	K02940		g723.t1		g9391.t1	GO:0006468(protein phosphorylation)	GO:0005524(ATP binding) GO:0004672(protein kinase activity)		g1025.t1	Probable feruloyl esterase A	A2QSY5.1 RecName: Full=Probable feruloyl esterase A; AltName: Full=Ferulic acid esterase A; Flags: Precursor	9e-27	0.29	0.45
g695.t1	XP_006672480.1 serine/threonine protein kinase (Pdd7p), putative	XP_006672480.1 serine/threonine protein kinase (Pdd7p), putative [Cordyceps militaris CM01] EGX90859.1 serine/threonine protein kinase (Pdd7p), putative [Cordyceps militaris CM01]	0	0.97	0.97	g988.t1	K15165		g724.t1	KOG0254	g6357.t1		GO:0043015(gamma-tubulin binding)		g1026.t1	14-3-3 protein homolog	Q99002.1 RecName: Full=14-3-3 protein homolog; AltName: Full=Th1433	8e-128	0.75	0.87
g697.t1	XP_006672481.1 ornithine aminotransferase	XP_006672481.1 ornithine aminotransferase [Cordyceps militaris CM01] EGX90860.1 ornithine aminotransferase [Cordyceps militaris CM01]	1.9e-315	1	1	g989.t1	K06130	3.1.1.5	g725.t1	euNOG14627	g9033.t1	GO:0006749(glutathione metabolic process)	GO:0005515(protein binding)		g1028.t1	Inositol-1,4,5-trisphosphate 5-phosphatase 1	O43001.1 RecName: Full=Inositol-1,4,5-trisphosphate 5-phosphatase 1; AltName: Full=Synaptojanin-like protein 1	0	0.45	0.6
g698.t1	ATY62109.1 Alg9-like mannosyltransferase	ATY62109.1 Alg9-like mannosyltransferase [Cordyceps militaris]	0	0.99	0.99	g990.t1	K06113	3.2.1.99	g726.t1	KOG1989	g8739.t1	GO:0055085(transmembrane transport)	GO:0022857(transmembrane transporter activity)	GO:0016021(integral to membrane)	g1029.t1		O74970.1 RecName: Full=Pre-mRNA-processing factor 39	1e-180	0.45	0.64
g699.t1	ATY62106.1 GPI biosynthesis Pig-F	ATY62106.1 GPI biosynthesis Pig-F [Cordyceps militaris]	0	0.94	0.94	g992.t1	K07827		g728.t1		g2785.t1	GO:0006400(tRNA modification)	GO:0008168(methyltransferase activity) GO:0008176(tRNA (guanine-N7-)-methyltransferase activity)		g1030.t1	Cytochrome c peroxidase, mitochondrial	Q4ING3.1 RecName: Full=Cytochrome c peroxidase, mitochondrial; Short=CCP; Flags: Precursor	0	0.73	0.84
g700.t1	XP_006672485.1 hypothetical protein CCM_07284	XP_006672485.1 hypothetical protein CCM_07284 [Cordyceps militaris CM01] EGX90864.1 hypothetical protein CCM_07284 [Cordyceps militaris CM01]	3.3e-103	1	1	g993.t1	K00953	2.7.7.2	g729.t1		g1907.t1	GO:0016579(protein deubiquitination)	GO:0004843(ubiquitin-specific protease activity) GO:0005515(protein binding)		g1031.t1	Putative NADPH dehydrogenase C23G7.10c	O94467.1 RecName: Full=Putative NADPH dehydrogenase C23G7.10c; AltName: Full=Old yellow enzyme homolog 3	2e-119	0.47	0.64
g701.t1	XP_006672486.1 hypothetical protein CCM_07285	XP_006672486.1 hypothetical protein CCM_07285 [Cordyceps militaris CM01] EGX90865.1 hypothetical protein CCM_07285 [Cordyceps militaris CM01]	0	0.94	0.95	g995.t1	K01692	4.2.1.17	g730.t1	euNOG04464	g309.t1			GO:0032040(small-subunit processome)	g1032.t1	Protein disulfide-isomerase	P55059.1 RecName: Full=Protein disulfide-isomerase; Short=PDI; Flags: Precursor	0	0.75	0.87
g702.t1	XP_006672488.1 MFS multidrug transporter, putative	XP_006672488.1 MFS multidrug transporter, putative [Cordyceps militaris CM01] EGX90867.1 MFS multidrug transporter, putative [Cordyceps militaris CM01]	0	0.96	0.97	g996.t1	K05351	1.1.1.9	g731.t1		g6243.t1		GO:0003779(actin binding)		g1035.t1	Threonine--tRNA ligase, cytoplasmic	P87144.1 RecName: Full=Threonine--tRNA ligase, cytoplasmic; AltName: Full=Threonyl-tRNA synthetase; Short=ThrRS	0	0.63	0.78
g703.t1	XP_006672489.1 hypothetical protein CCM_07288	XP_006672489.1 hypothetical protein CCM_07288 [Cordyceps militaris CM01] EGX90868.1 hypothetical protein CCM_07288 [Cordyceps militaris CM01]	2.2e-116	0.99	1	g999.t1	K18171		g732.t1	KOG1379	g9609.t1		GO:0008080(N-acetyltransferase activity)		g1036.t1		Q9Y7K5.2 RecName: Full=Uncharacterized WD repeat-containing protein C2A9.03	4e-23	0.25	0.42
g704.t1	ATY63257.1 clathrin heavy chain	ATY63257.1 clathrin heavy chain [Cordyceps militaris]	0	0.99	0.99	g1000.t1	K00838	2.6.1.57 2.6.1.27 2.6.1.5	g733.t1	KOG0768	g1514.t1		GO:0008855(exodeoxyribonuclease VII activity)		g1037.t1	Probable beta-glucosidase btgE	A1C499.1 RecName: Full=Probable beta-glucosidase btgE; AltName: Full=Beta-D-glucoside glucohydrolase btgE; AltName: Full=Cellobiase btgE; AltName: Full=Gentiobiase btgE; Flags: Precursor	4e-107	0.42	0.53
g705.t1	ATY63256.1 dipeptidyl aminopeptidase	ATY63256.1 dipeptidyl aminopeptidase [Cordyceps militaris]	0	0.99	0.99	g1001.t1	K04487	2.8.1.7	g734.t1	euNOG10296	g2419.t1	GO:0006468(protein phosphorylation)	GO:0005524(ATP binding) GO:0004672(protein kinase activity)		g1038.t1		P47950.1 RecName: Full=Mitochondrial protein cyt-4	4e-136	0.33	0.51
g706.t1	ATY63255.1 glucosyltransferase	ATY63255.1 glucosyltransferase [Cordyceps militaris]	0	0.99	0.99	g1002.t1	K00231	1.3.3.4	g735.t1	KOG1560	g4982.t1	GO:0055085(transmembrane transport)		GO:0016021(integral to membrane)	g1039.t1		Q9UTC4.1 RecName: Full=Uncharacterized protein C227.15	4e-42	0.34	0.45
g707.t1	ATY63254.1 hypothetical protein A9K55_007627	ATY63254.1 hypothetical protein A9K55_007627 [Cordyceps militaris]	9.8e-155	0.95	0.95	g1003.t1	K15156		g736.t1	KOG1370	g1241.t1	GO:0055085(transmembrane transport)			g1041.t1	tRNA (guanine(37)-N1)-methyltransferase	C7YK87.1 RecName: Full=tRNA (guanine(37)-N1)-methyltransferase; AltName: Full=M1G-methyltransferase; AltName: Full=tRNA [GM37] methyltransferase; AltName: Full=tRNA methyltransferase 5; Flags: Precursor	0	0.69	0.83
g708.t1	ATY63253.1 Ribosomal 60S	ATY63253.1 Ribosomal 60S [Cordyceps militaris]	2.4e-36	1	1	g1004.t1	K00036	1.1.1.49 1.1.1.363	g737.t1	KOG0069	g5968.t1	GO:0006412(translation)	GO:0003735(structural constituent of ribosome)	GO:0005840(ribosome)	g1042.t1	Alpha-ketoglutarate-dependent dioxygenase alkB homolog 2	Q6P6J4.1 RecName: Full=Alpha-ketoglutarate-dependent dioxygenase alkB homolog 2; AltName: Full=Alkylated DNA repair protein alkB homolog 2; AltName: Full=DNA oxidative demethylase ALKBH2	4e-20	0.38	0.52
g709.t1	ATY63252.1 Chromatin SPT2	ATY63252.1 Chromatin SPT2 [Cordyceps militaris]	1.3e-187	0.95	0.95	g1005.t1	K02917		g738.t1		g60.t1	GO:0006508(proteolysis)	GO:0004252(serine-type endopeptidase activity)		g1043.t1	Probable undecaprenyl pyrophosphate synthase	Q9Y7K8.1 RecName: Full=Probable undecaprenyl pyrophosphate synthase; Short=UPP synthase; AltName: Full=Di-trans,poly-cis-decaprenylcistransferase; AltName: Full=Undecaprenyl diphosphate synthase; Short=UDS	3e-54	0.4	0.59
g710.t1	ATY63251.1 hypothetical protein A9K55_007630	ATY63251.1 hypothetical protein A9K55_007630 [Cordyceps militaris]	0	0.96	0.96	g1008.t1	K14439	3.6.4.12	g739.t1	KOG3479	g9144.t1	GO:0016032(viral reproduction) GO:0006886(intracellular protein transport) GO:0048280(vesicle fusion with Golgi apparatus) GO:0016192(vesicle-mediated transport)	GO:0005198(structural molecule activity) GO:0005515(protein binding)	GO:0005737(cytoplasm) GO:0019028(viral capsid) GO:0000139(Golgi membrane) GO:0019031(viral envelope)	g1044.t1		Q06245.1 RecName: Full=Exocyst complex component SEC10	7e-43	0.28	0.5
g711.t1	XP_006672470.1 DNA-directed RNA polymerase III, putative	XP_006672470.1 DNA-directed RNA polymerase III, putative [Cordyceps militaris CM01] ATY63250.1 RNA polymerase subunit Rpc25 [Cordyceps militaris] EGX90849.1 DNA-directed RNA polymerase III, putative [Cordyceps militaris CM01]	6.1e-140	1	1	g1011.t1	K07126		g740.t1	euNOG04141	g4162.t1	GO:0006122(mitochondrial electron transport, ubiquinol to cytochrome c)	GO:0008199(ferric iron binding)	GO:0005750(mitochondrial respiratory chain complex III)	g1045.t1		Q06245.1 RecName: Full=Exocyst complex component SEC10	1e-21	0.25	0.47
g712.t1	XP_006672469.1 DUF850 domain protein	XP_006672469.1 DUF850 domain protein [Cordyceps militaris CM01] ATY62029.1 DUF850 domain [Cordyceps militaris] EGX90848.1 DUF850 domain protein [Cordyceps militaris CM01]	1.6e-179	1	1	g1012.t1	K00698	2.4.1.16	g741.t1	KOG0026	g2750.t1	GO:0006355(regulation of transcription, DNA-dependent)	GO:0008270(zinc ion binding) GO:0000981(sequence-specific DNA binding RNA polymerase II transcription factor activity)		g1047.t1		Q3ZCF0.1 RecName: Full=Dynactin subunit 2	2e-14	0.24	0.39
g713.t1	XP_006672468.1 signal peptidase complex component, putative	XP_006672468.1 signal peptidase complex component, putative [Cordyceps militaris CM01] EGX90847.1 signal peptidase complex component, putative [Cordyceps militaris CM01]	8.7e-138	0.84	0.85	g1013.t1	K10356		g742.t1		g392.t1	GO:0006631(fatty acid metabolic process) GO:0055114(oxidation-reduction process)	GO:0003857(3-hydroxyacyl-CoA dehydrogenase activity) GO:0016491(oxidoreductase activity)		g1048.t1	Molybdopterin synthase sulfur carrier subunit	Q0V5W8.2 RecName: Full=Molybdopterin synthase sulfur carrier subunit; AltName: Full=Molybdenum cofactor synthesis protein 2 small subunit; AltName: Full=Molybdenum cofactor synthesis protein 2A; Short=MOCS2A; AltName: Full=Sulfur carrier protein MOCS2A	6e-30	0.52	0.7
g714.t1	XP_006672467.1 hypothetical protein CCM_07266	XP_006672467.1 hypothetical protein CCM_07266 [Cordyceps militaris CM01] EGX90846.1 hypothetical protein CCM_07266 [Cordyceps militaris CM01]	0	0.97	0.97	g1014.t1	K10356		g743.t1	euNOG12119	g1908.t1	GO:0030041(actin filament polymerization) GO:0034314(Arp2/3 complex-mediated actin nucleation)		GO:0005885(Arp2/3 protein complex) GO:0015629(actin cytoskeleton)	g1051.t1		Q54BF3.1 RecName: Full=Fumarylacetoacetate hydrolase domain-containing protein 2 homolog	7e-63	0.46	0.64
g715.t1	XP_006672466.1 F1F0 ATP synthase assembly protein Atp11, putative	XP_006672466.1 F1F0 ATP synthase assembly protein Atp11, putative [Cordyceps militaris CM01] EGX90845.1 F1F0 ATP synthase assembly protein Atp11, putative [Cordyceps militaris CM01]	6.8e-239	1	1	g1015.t1	K00988	2.7.7.53	g744.t1	KOG1869	g8123.t1	GO:0006520(cellular amino acid metabolic process)	GO:0016829(lyase activity)		g1054.t1	tRNA-dihydrouridine(20a/20b) synthase [NAD(P)+]-like	O95620.2 RecName: Full=tRNA-dihydrouridine(20a/20b) synthase [NAD(P)+]-like; AltName: Full=pp35; AltName: Full=tRNA-dihydrouridine synthase 4-like	1e-55	0.35	0.53
g716.t1	ATY62026.1 hypothetical protein A9K55_007637	ATY62026.1 hypothetical protein A9K55_007637 [Cordyceps militaris]	2.7e-225	0.97	0.99	g1017.t1	K12365		g745.t1	KOG2983	g8595.t1		GO:0071949(FAD binding)		g1055.t1	Alpha-glucosidase	Q9P6J3.1 RecName: Full=Alpha-glucosidase; AltName: Full=Maltase	0	0.5	0.67
g717.t1	ATY62027.1 ab-hydrolase associated	ATY62027.1 ab-hydrolase associated [Cordyceps militaris]	0	0.93	0.93	g1018.t1	K05853	3.6.3.8	g746.t1		g5874.t1	GO:0055114(oxidation-reduction process) GO:0006694(steroid biosynthetic process)	GO:0003854(3-beta-hydroxy-delta5-steroid dehydrogenase activity) GO:0003824(catalytic activity) GO:0016616(oxidoreductase activity, acting on the CH-OH group of donors, NAD or NADP as acceptor)		g1057.t1	Demethylmenaquinone methyltransferase	C5D3E5.1 RecName: Full=Demethylmenaquinone methyltransferase; AltName: Full=Menaquinone biosynthesis methyltransferase ubiE	3e-15	0.38	0.54
g718.t1	XP_006672463.1 peroxisomal biogenesis factor 6	XP_006672463.1 peroxisomal biogenesis factor 6 [Cordyceps militaris CM01] EGX90842.1 peroxisomal biogenesis factor 6 [Cordyceps militaris CM01]	0	0.97	0.97	g1019.t1	K02735	3.4.25.1	g747.t1	KOG0082	g3091.t1	GO:0008608(attachment of spindle microtubules to kinetochore) GO:0006355(regulation of transcription, DNA-dependent)	GO:0003723(RNA binding)	GO:0042729(DASH complex) GO:0019028(viral capsid) GO:0005876(spindle microtubule)	g1058.t1	Adenylate cyclase	Q01513.1 RecName: Full=Adenylate cyclase; AltName: Full=ATP pyrophosphate-lyase; AltName: Full=Adenylyl cyclase	0	0.6	0.74
g719.t1	ATY63021.1 hypothetical protein A9K55_007640	ATY63021.1 hypothetical protein A9K55_007640 [Cordyceps militaris]	4.8e-183	0.91	0.91	g1020.t1	K15627		g748.t1	KOG2401	g2281.t1	GO:0006508(proteolysis)	GO:0008236(serine-type peptidase activity)		g1059.t1	Probable Dol-P-Man:Man(7)GlcNAc(2)-PP-Dol alpha-1,6-mannosyltransferase	Q9VH78.1 RecName: Full=Probable Dol-P-Man:Man(7)GlcNAc(2)-PP-Dol alpha-1,6-mannosyltransferase; AltName: Full=Asparagine-linked glycosylation protein 12 homolog; AltName: Full=Dolichyl-P-Man:Man(7)GlcNAc(2)-PP-dolichyl-alpha-1,6-mannosyltransferase; AltName: Full=Mannosyltransferase ALG12 homolog	1e-69	0.38	0.54
g720.t1	OAA80060.1 hypothetical protein LEL_03546	OAA80060.1 hypothetical protein LEL_03546 [Akanthomyces lecanii RCEF 1005]	4.2e-14	0.76	0.82	g1021.t1	K02920		g750.t1		g1776.t1		GO:0003924(GTPase activity) GO:0005525(GTP binding)		g1060.t1	Probable ubiquitin carboxyl-terminal hydrolase creB	A1CIL1.2 RecName: Full=Probable ubiquitin carboxyl-terminal hydrolase creB; AltName: Full=Carbon catabolite repression protein B; AltName: Full=Deubiquitinating enzyme creB; AltName: Full=Ubiquitin thioesterase creB; AltName: Full=Ubiquitin-hydrolyzing enzyme creB; AltName: Full=Ubiquitin-specific-processing protease creB	0	0.48	0.64
g721.t1	XP_006672460.1 hypothetical protein CCM_07259	XP_006672460.1 hypothetical protein CCM_07259 [Cordyceps militaris CM01] EGX90839.1 hypothetical protein CCM_07259 [Cordyceps militaris CM01]	5.5e-271	0.99	0.99	g1022.t1	K06113	3.2.1.99	g751.t1	KOG0987	g3914.t1	GO:0006355(regulation of transcription, DNA-dependent)	GO:0008270(zinc ion binding) GO:0000981(sequence-specific DNA binding RNA polymerase II transcription factor activity)		g1061.t1	Mitochondrial phosphate carrier protein 3, mitochondrial	Q9FMU6.1 RecName: Full=Mitochondrial phosphate carrier protein 3, mitochondrial; AltName: Full=Mitochondrial phosphate transporter 3; Short=MPT3; AltName: Full=Phosphate transporter 3;1; Flags: Precursor	6e-124	0.6	0.73
g722.t1	ATY63512.1 mannose-ethanolamine phosphotransferase	ATY63512.1 mannose-ethanolamine phosphotransferase [Cordyceps militaris]	0	0.99	0.99	g1025.t1	K01046	3.1.1.3	g752.t1	KOG2585	g196.t1	GO:0000160(two-component signal transduction system (phosphorelay)) GO:0007165(signal transduction)	GO:0000155(two-component sensor activity)		g1062.t1		O43081.1 RecName: Full=Uncharacterized MFS-type transporter C947.06c	7e-55	0.38	0.56
g723.t1	XP_006672458.1 HET domain protein	XP_006672458.1 HET domain protein [Cordyceps militaris CM01] EGX90837.1 HET domain protein [Cordyceps militaris CM01]	0	0.92	0.92	g1026.t1	K06630		g753.t1		g6028.t1	GO:0055085(transmembrane transport)	GO:0022857(transmembrane transporter activity)	GO:0016021(integral to membrane)	g1066.t1		Q4INI2.1 RecName: Full=F-actin-capping protein subunit beta	2e-169	0.85	0.91
g724.t1	ATY63514.1 Cytochrome b561 ferric reductase transmembrane	ATY63514.1 Cytochrome b561 ferric reductase transmembrane [Cordyceps militaris]	0	0.97	0.97	g1028.t1	K01106	3.1.3.56	g754.t1		g1898.t1	GO:0032259(methylation)	GO:0008168(methyltransferase activity)		g1068.t1		Q2HFE0.2 RecName: Full=Autophagy-related protein 22	0	0.69	0.8
g725.t1	ATY62438.1 trehalose transport-related	ATY62438.1 trehalose transport-related [Cordyceps militaris]	0	1	1	g1029.t1	K13217		g755.t1	KOG3695	g6284.t1		GO:0008270(zinc ion binding)		g1069.t1	Metal resistance protein YCF1	P39109.2 RecName: Full=Metal resistance protein YCF1; AltName: Full=Yeast cadmium factor 1	4e-30	0.42	0.61
g726.t1	ATY62437.1 C6 transcription factor	ATY62437.1 C6 transcription factor [Cordyceps militaris]	0	0.91	0.91	g1030.t1	K00428	1.11.1.5	g756.t1	euNOG09009	g2659.t1	GO:0007224(smoothened signaling pathway)			g1070.t1	Multidrug resistance-associated protein 6	O95255.2 RecName: Full=Multidrug resistance-associated protein 6; AltName: Full=ATP-binding cassette sub-family C member 6; AltName: Full=Anthracycline resistance-associated protein; AltName: Full=Multi-specific organic anion transporter E; Short=MOAT-E	1e-81	0.25	0.44
g728.t1	XP_006672453.1 serine/threonine protein kinase, putative	XP_006672453.1 serine/threonine protein kinase, putative [Cordyceps militaris CM01] EGX90832.1 serine/threonine protein kinase, putative [Cordyceps militaris CM01]	0	0.99	0.99	g1031.t1	K09580	5.3.4.1	g757.t1		g8724.t1		GO:0016787(hydrolase activity)		g1074.t1	Cysteine and histidine-rich domain-containing protein	Q9VCC0.1 RecName: Full=Cysteine and histidine-rich domain-containing protein; AltName: Full=Morgana	1e-45	0.31	0.49
g729.t1	ATY63510.1 WD40 repeat-like-containing domain	ATY63510.1 WD40 repeat-like-containing domain [Cordyceps militaris]	4.6e-182	0.67	0.71	g1032.t1	K09580	5.3.4.1	g758.t1	KOG2806	g8219.t1			GO:0016021(integral to membrane)	g1075.t1		Q12556.2 RecName: Full=Copper amine oxidase 1	8e-152	0.43	0.57
g730.t1	XP_006672451.1 hypothetical protein CCM_07250	XP_006672451.1 hypothetical protein CCM_07250 [Cordyceps militaris CM01] EGX90830.1 hypothetical protein CCM_07250 [Cordyceps militaris CM01]	0	0.96	0.96	g1033.t1	K11663		g759.t1	KOG1897	g5214.t1	GO:0055114(oxidation-reduction process)	GO:0050660(flavin adenine dinucleotide binding) GO:0016614(oxidoreductase activity, acting on CH-OH group of donors)		g1079.t1	Dimethyl-sulfide monooxygenase	E9JFX9.1 RecName: Full=Dimethyl-sulfide monooxygenase; AltName: Full=Dimethylsulfide monooxygenase large subunit	8e-131	0.45	0.63
g731.t1	ATY62270.1 pH-response regulator palC	ATY62270.1 pH-response regulator palC [Cordyceps militaris]	0	0.99	0.99	g1034.t1	K11663		g760.t1	euNOG11113	g923.t1		GO:0003676(nucleic acid binding)		g1080.t1		P39709.1 RecName: Full=Probable transporter SEO1	4e-103	0.37	0.57
g732.t1	XP_006672450.1 hypothetical protein CCM_07249	XP_006672450.1 hypothetical protein CCM_07249 [Cordyceps militaris CM01] EGX90829.1 hypothetical protein CCM_07249 [Cordyceps militaris CM01]	3e-98	0.99	1	g1035.t1	K01868	6.1.1.3	g762.t1	euNOG09619	g1092.t1	GO:0055085(transmembrane transport) GO:0017004(cytochrome complex assembly)	GO:0022857(transmembrane transporter activity) GO:0045158(electron transporter, transferring electrons within cytochrome b6/f complex of photosystem II activity)	GO:0009512(cytochrome b6f complex)	g1081.t1		Q00730.2 RecName: Full=Putative sterigmatocystin biosynthesis monooxygenase stcW	1e-90	0.34	0.49
g733.t1	XP_006672449.1 5-azacytidine resistance protein azr1	XP_006672449.1 5-azacytidine resistance protein azr1 [Cordyceps militaris CM01] EGX90828.1 5-azacytidine resistance protein azr1 [Cordyceps militaris CM01]	1.3e-252	0.95	0.96	g1036.t1	K03130		g763.t1	KOG2919	g7764.t1	GO:0031145(anaphase-promoting complex-dependent proteasomal ubiquitin-dependent protein catabolic process)	GO:0008270(zinc ion binding)	GO:0005680(anaphase-promoting complex)	g1083.t1	Transcription initiation factor IIF subunit beta	O94424.1 RecName: Full=Transcription initiation factor IIF subunit beta; AltName: Full=ATP-dependent helicase TFG2; AltName: Full=TFIIF medium subunit; AltName: Full=TFIIF-beta	7e-34	0.26	0.47
g734.t1	ATY62265.1 mitochondrial carrier	ATY62265.1 mitochondrial carrier [Cordyceps militaris]	4.4e-215	1	1	g1037.t1	K01210	3.2.1.58	g764.t1		g8368.t1	GO:0006355(regulation of transcription, DNA-dependent) GO:0006367(transcription initiation from RNA polymerase II promoter)	GO:0008134(transcription factor binding) GO:0003725(double-stranded RNA binding) GO:0008270(zinc ion binding) GO:0003677(DNA binding)	GO:0005730(nucleolus) GO:0005672(transcription factor TFIIA complex) GO:0005634(nucleus)	g1084.t1		P53326.1 RecName: Full=Uncharacterized protein YGR266W	9e-125	0.33	0.51
g735.t1	ATY62266.1 UPF0643 protein	ATY62266.1 UPF0643 protein [Cordyceps militaris]	2.1e-158	1	1	g1038.t1	K01147	3.1.13.1	g765.t1		g2011.t1	GO:0002100(tRNA wobble adenosine to inosine editing)	GO:0008251(tRNA-specific adenosine deaminase activity)		g1085.t1	Delta-1-pyrroline-5-carboxylate dehydrogenase, mitochondrial	Q9P8I0.2 RecName: Full=Delta-1-pyrroline-5-carboxylate dehydrogenase, mitochondrial; Short=P5C dehydrogenase; Flags: Precursor	0	0.64	0.77
g736.t1	ATY62263.1 eukaryotic translation initiation factor 3 subunit 3	ATY62263.1 eukaryotic translation initiation factor 3 subunit 3 [Cordyceps militaris]	1.3e-258	1	1	g1041.t1	K15429	2.1.1.228	g766.t1	KOG3609	g704.t1	GO:0016192(vesicle-mediated transport) GO:0006886(intracellular protein transport)	GO:0005198(structural molecule activity) GO:0005515(protein binding)	GO:0030130(clathrin coat of trans-Golgi network vesicle) GO:0030132(clathrin coat of coated pit)	g1088.t1	Protein PER1 homolog	Q9P6N9.1 RecName: Full=Protein PER1 homolog; Flags: Precursor	1e-65	0.39	0.56
g737.t1	ATY62154.1 adenosylhomocysteinase	ATY62154.1 adenosylhomocysteinase [Cordyceps militaris]	0	1	1	g1042.t1	K10860	1.14.11.-	g767.t1	euNOG09620	g8815.t1	GO:0006334(nucleosome assembly) GO:0000398(nuclear mRNA splicing, via spliceosome)		GO:0005681(spliceosomal complex) GO:0005634(nucleus) GO:0019028(viral capsid)	g1089.t1		O34969.2 RecName: Full=Uncharacterized oxidoreductase YfjR	6e-14	0.27	0.51
g738.t1	ATY62261.1 glyoxylate reductase	ATY62261.1 glyoxylate reductase [Cordyceps militaris]	0	0.94	0.94	g1043.t1	K19177	2.5.1.87	g768.t1	KOG4773	g6979.t1	GO:0006508(proteolysis)	GO:0008236(serine-type peptidase activity)		g1091.t1	N-carbamoyl-L-amino acid hydrolase	Q53389.1 RecName: Full=N-carbamoyl-L-amino acid hydrolase; AltName: Full=L-carbamoylase	1e-54	0.33	0.49
g739.t1	ATY62262.1 RNA binding	ATY62262.1 RNA binding [Cordyceps militaris]	3.5e-100	1	1	g1044.t1	K02184		g769.t1	KOG1861	g2123.t1		GO:0003690(double-stranded DNA binding) GO:0016788(hydrolase activity, acting on ester bonds)		g1092.t1		Q10097.1 RecName: Full=Uncharacterized transporter C11D3.18C	5e-101	0.35	0.57
g740.t1	XP_006672443.1 mitochondrial import inner membrane translocase subunit tim9	XP_006672443.1 mitochondrial import inner membrane translocase subunit tim9 [Cordyceps militaris CM01] XP_018707233.1 mitochondrial import inner membrane translocase subunit tim9 [Cordyceps fumosorosea ARSEF 2679] ATY63416.1 mitochondrial import inner membrane translocase subunit tim9 [Cordyceps militaris] EGX90822.1 mitochondrial import inner membrane translocase subunit tim9 [Cordyceps militari…	5.3e-55	1	1	g1045.t1	K15071		g770.t1	KOG2760	g3688.t1	GO:0043161(proteasomal ubiquitin-dependent protein catabolic process) GO:0006289(nucleotide-excision repair) GO:0006367(transcription initiation from RNA polymerase II promoter)	GO:0018024(histone-lysine N-methyltransferase activity) GO:0005515(protein binding) GO:0043130(ubiquitin binding) GO:0003684(damaged DNA binding)	GO:0005672(transcription factor TFIIA complex)	g1093.t1	Transcriptional activator protein DAL81	P21657.3 RecName: Full=Transcriptional activator protein DAL81; AltName: Full=Regulatory protein UGA35	2e-26	0.26	0.46
g741.t1	ATY63415.1 nucleoporin	ATY63415.1 nucleoporin [Cordyceps militaris]	0	0.99	0.99	g1047.t1	K18599		g771.t1	KOG3105	g7905.t1	GO:0005975(carbohydrate metabolic process)	GO:0004565(beta-galactosidase activity)	GO:0009341(beta-galactosidase complex)	g1095.t1	Serine/threonine-protein kinase MPS1	P54199.2 RecName: Full=Serine/threonine-protein kinase MPS1; AltName: Full=Monopolar spindle protein 1; AltName: Full=Regulatory cell proliferation kinase 1	1e-79	0.46	0.62
g742.t1	XP_006672441.1 anthranilate synthase component II	XP_006672441.1 anthranilate synthase component II [Cordyceps militaris CM01] EGX90820.1 anthranilate synthase component II [Cordyceps militaris CM01]	0	0.99	0.99	g1048.t1	K02979		g772.t1		g5922.t1	GO:0055114(oxidation-reduction process)	GO:0030151(molybdenum ion binding) GO:0016491(oxidoreductase activity)		g1096.t1	Probable aconitate hydratase 2	Q9P7D4.3 RecName: Full=Probable aconitate hydratase 2; Short=Aconitase; AltName: Full=Citrate hydro-lyase	1e-23	0.37	0.57
g743.t1	ATY63413.1 brct domain containing	ATY63413.1 brct domain containing [Cordyceps militaris]	4.6e-259	0.92	0.92	g1050.t1	K18167		g773.t1	euNOG09041	g9722.t1	GO:0009073(aromatic amino acid family biosynthetic process)	GO:0003849(3-deoxy-7-phosphoheptulonate synthase activity)		g1097.t1		A6S4J2.1 RecName: Full=Ribosome biogenesis protein nsa2	4e-159	0.84	0.92
g744.t1	ATY63420.1 hypothetical protein A9K55_007666	ATY63420.1 hypothetical protein A9K55_007666 [Cordyceps militaris]	2.2e-215	0.93	0.94	g1051.t1	K18336	3.7.1.-	g774.t1	KOG3183	g4517.t1	GO:0055085(transmembrane transport)	GO:0022857(transmembrane transporter activity)	GO:0016020(membrane)	g1098.t1		Q9URX7.2 RecName: Full=Probable protein arginine N-methyltransferase	5e-148	0.63	0.75
g745.t1	XP_006672440.1 pre-mRNA splicing factor CWC21	XP_006672440.1 pre-mRNA splicing factor CWC21 [Cordyceps militaris CM01] ATY63419.1 pre-mRNA splicing factor CWC21 [Cordyceps militaris] EGX90819.1 pre-mRNA splicing factor CWC21 [Cordyceps militaris CM01]	1.1e-113	1	1	g1053.t1	K11975	2.3.2.27	g775.t1		g8982.t1	GO:0006508(proteolysis)	GO:0004252(serine-type endopeptidase activity)		g1099.t1		Q4INS6.1 RecName: Full=Crossover junction endonuclease MUS81	0	0.64	0.78
g746.t1	ATY63418.1 cell cycle control	ATY63418.1 cell cycle control [Cordyceps militaris]	4.1e-309	1	1	g1054.t1	K05545	1.3.1.90	g776.t1	KOG2179	g122.t1	GO:0055085(transmembrane transport)	GO:0022857(transmembrane transporter activity)		g1100.t1	Riboflavin synthase	Q9Y7P0.1 RecName: Full=Riboflavin synthase; Short=RS	2e-70	0.57	0.71
g747.t1	ATY63417.1 hypothetical protein A9K55_007669	ATY63417.1 hypothetical protein A9K55_007669 [Cordyceps militaris]	8.1e-294	0.91	0.91	g1055.t1	K01226	3.2.1.93	g777.t1		g4408.t1	GO:0032481(positive regulation of type I interferon production) GO:0055085(transmembrane transport) GO:0002218(activation of innate immune response)	GO:0022857(transmembrane transporter activity)	GO:0016021(integral to membrane)	g1101.t1		C8V3W6.1 RecName: Full=UPF0661 TPR repeat-containing protein AN10433	5e-97	0.48	0.65
g748.t1	XP_008595211.1 Guanine nucleotide-binding protein alpha subunit	XP_008595211.1 Guanine nucleotide-binding protein alpha subunit [Beauveria bassiana ARSEF 2860] AFO53623.1 guanine nucleotide-binding protein alpha subunit [Beauveria bassiana] KGQ08732.1 Guanine nucleotide-binding protein subunit alpha [Beauveria bassiana D1-5] OAA47417.1 guanine nucleotide-binding protein alpha subunit [Beauveria brongniartii RCEF 3172] TQW00383.1 guanine nucleotide-binding pro…	2.1e-252	0.99	0.99	g1057.t1	K03183	2.1.1.163 2.1.1.201	g778.t1	KOG0955	g544.t1			GO:0016020(membrane)	g1102.t1		O94721.1 RecName: Full=RWD domain-containing protein C1393.09c	1e-27	0.33	0.55
g749.t1	ATY63421.1 hypothetical protein A9K55_007671	ATY63421.1 hypothetical protein A9K55_007671 [Cordyceps militaris]	8.3e-106	1	1	g1058.t1	K01768	4.6.1.1	g779.t1	euNOG04080	g6602.t1	GO:0009405(pathogenesis)		GO:0005576(extracellular region) GO:0005615(extracellular space)	g1103.t1		Q9UU76.1 RecName: Full=Pumilio homology domain family member 6	9e-101	0.34	0.55
g750.t1	XP_006672435.1 Smr domain protein	XP_006672435.1 Smr domain protein [Cordyceps militaris CM01] ATY62185.1 Smr domain [Cordyceps militaris] EGX90814.1 Smr domain protein [Cordyceps militaris CM01]	1.7e-147	1	1	g1059.t1	K03847	2.4.1.260	g780.t1	euNOG12949	g5773.t1	GO:0006486(protein glycosylation) GO:0031145(anaphase-promoting complex-dependent proteasomal ubiquitin-dependent protein catabolic process)	GO:0008270(zinc ion binding) GO:0005515(protein binding) GO:0046872(metal ion binding) GO:0003980(UDP-glucose:glycoprotein glucosyltransferase activity)	GO:0005680(anaphase-promoting complex)	g1105.t1	DNA-directed RNA polymerase II subunit rpb4	O74825.1 RecName: Full=DNA-directed RNA polymerase II subunit rpb4; Short=RNA polymerase II subunit B4	9e-08	0.4	0.53
g751.t1	XP_006672434.1 hypothetical protein CCM_07233	XP_006672434.1 hypothetical protein CCM_07233 [Cordyceps militaris CM01] EGX90813.1 hypothetical protein CCM_07233 [Cordyceps militaris CM01]	2.9e-179	0.93	0.93	g1060.t1	K11872	3.4.19.12	g781.t1		g2660.t1		GO:0005515(protein binding)		g1106.t1	Transport protein particle subunit trs23	O43041.1 RecName: Full=Transport protein particle subunit trs23; Short=TRAPP subunit trs23	1e-35	0.42	0.63
g752.t1	XP_006672433.1 DNA repair and recombination protein pif1	XP_006672433.1 DNA repair and recombination protein pif1 [Cordyceps militaris CM01] EGX90812.1 DNA repair and recombination protein pif1 [Cordyceps militaris CM01]	0	0.95	0.96	g1061.t1	K15102		g782.t1	KOG0054	g4159.t1		GO:0005515(protein binding)		g1107.t1	26S proteasome non-ATPase regulatory subunit 4	P55034.1 RecName: Full=26S proteasome non-ATPase regulatory subunit 4; AltName: Full=26S proteasome regulatory subunit RPN10; AltName: Full=26S proteasome regulatory subunit S5A; AltName: Full=Multiubiquitin chain-binding protein 1; Short=AtMCB1; AltName: Full=Protein REGULATORY PARTICLE NON-ATPASE 10	1e-74	0.49	0.68
g753.t1	XP_006672432.1 YjeF-related protein	XP_006672432.1 YjeF-related protein [Cordyceps militaris CM01] ATY62187.1 YjeF-related protein [Cordyceps militaris] EGX90811.1 YjeF-related protein [Cordyceps militaris CM01]	0	0.99	0.99	g1062.t1	K08157		g784.t1	KOG0752	g1155.t1		GO:0005524(ATP binding)		g1109.t1		A4QVI3.2 RecName: Full=Translation machinery-associated protein 22	4e-66	0.65	0.73
g754.t1	ATY62188.1 phosphate transport MIR1	ATY62188.1 phosphate transport MIR1 [Cordyceps militaris]	9.8e-221	1	1	g1063.t1	K03134		g785.t1	KOG2356	g6689.t1		GO:0008137(NADH dehydrogenase (ubiquinone) activity) GO:0003954(NADH dehydrogenase activity)	GO:0005739(mitochondrion)	g1111.t1		P50085.2 RecName: Full=Prohibitin-2	2e-135	0.71	0.84
g755.t1	ATY62189.1 ariadne RING	ATY62189.1 ariadne RING [Cordyceps militaris]	0	0.99	0.99	g1065.t1	K00850	2.7.1.11	g786.t1	KOG4089	g6777.t1	GO:0055114(oxidation-reduction process)	GO:0071949(FAD binding) GO:0016491(oxidoreductase activity)		g1112.t1	NEDD8	Q15843.1 RecName: Full=NEDD8; AltName: Full=Neddylin; AltName: Full=Neural precursor cell expressed developmentally down-regulated protein 8; Short=NEDD-8; AltName: Full=Ubiquitin-like protein Nedd8; Flags: Precursor P61282.1 RecName: Full=NEDD8; AltName: Full=Neddylin; AltName: Full=Ubiquitin-like protein Nedd8; Flags: Precursor Q4PLJ0.1 RecName: Full=NEDD8; AltName: Full=Neddylin; AltName: Full…	2e-31	0.6	0.66
g756.t1	ATY62190.1 Retinoic acid induced 16	ATY62190.1 Retinoic acid induced 16 [Cordyceps militaris]	0	0.99	0.99	g1066.t1	K10365		g787.t1		g4624.t1	GO:0005975(carbohydrate metabolic process)	GO:0008080(N-acetyltransferase activity) GO:0004553(hydrolase activity, hydrolyzing O-glycosyl compounds)		g1113.t1		Q75E67.1 RecName: Full=Elongin-A	5e-06	0.36	0.6
g757.t1	ATY62191.1 ubiquitination network signaling	ATY62191.1 ubiquitination network signaling [Cordyceps militaris]	0	0.99	0.99	g1068.t1	K06902		g788.t1	euNOG13263	g3825.t1	GO:0007130(synaptonemal complex assembly) GO:0070193(synaptonemal complex organization)		GO:0000795(synaptonemal complex)	g1114.t1		P53319.1 RecName: Full=6-phosphogluconate dehydrogenase, decarboxylating 2	0	0.72	0.84
g758.t1	ATY62192.1 HAD family hydrolase	ATY62192.1 HAD family hydrolase [Cordyceps militaris]	5.5e-192	0.98	0.98	g1069.t1	K05674		g790.t1	KOG0770	g1597.t1	GO:0043087(regulation of GTPase activity)	GO:0005515(protein binding)		g1115.t1		O14260.1 RecName: Full=UPF0592 membrane protein C7D4.03c	9e-35	0.25	0.39
g759.t1	XP_006672426.1 LysM domain protein	XP_006672426.1 LysM domain protein [Cordyceps militaris CM01] EGX90805.1 LysM domain protein [Cordyceps militaris CM01]	7.1e-314	1	1	g1070.t1	K05665		g791.t1	KOG2916	g3691.t1	GO:2001256(regulation of store-operated calcium entry)		GO:0030176(integral to endoplasmic reticulum membrane)	g1118.t1		Q9P3S1.2 RecName: Full=Endopolyphosphatase	3e-161	0.43	0.56
g760.t1	XP_006672425.1 DNA damage-binding protein 1	XP_006672425.1 DNA damage-binding protein 1 [Cordyceps militaris CM01] EGX90804.1 DNA damage-binding protein 1 [Cordyceps militaris CM01]	0	0.99	1	g1074.t1	K00894	2.7.1.82	g792.t1	KOG1036	g717.t1	GO:0006629(lipid metabolic process)			g1119.t1		Q9URZ3.1 RecName: Full=Probable proline-specific permease put4	3e-121	0.39	0.57
g761.t1	ATY63696.1 hypothetical protein A9K55_007682	ATY63696.1 hypothetical protein A9K55_007682 [Cordyceps militaris]	1.2e-144	0.95	0.96	g1075.t1	K00276	1.4.3.21	g793.t1	KOG1575	g9038.t1	GO:0006904(vesicle docking involved in exocytosis) GO:0016192(vesicle-mediated transport)	GO:0045145(single-stranded DNA specific 5'-3' exodeoxyribonuclease activity)		g1120.t1	Phosphoribosylaminoimidazole carboxylase	P21264.1 RecName: Full=Phosphoribosylaminoimidazole carboxylase; AltName: Full=AIR carboxylase; Short=AIRC	2e-168	0.46	0.62
g762.t1	ATY63695.1 uv-damaged DNA-binding	ATY63695.1 uv-damaged DNA-binding [Cordyceps militaris]	4e-228	0.96	0.97	g1076.t1	K06640	2.7.11.1	g794.t1		g5598.t1	GO:0055114(oxidation-reduction process)	GO:0005506(iron ion binding) GO:0016705(oxidoreductase activity, acting on paired donors, with incorporation or reduction of molecular oxygen) GO:0020037(heme binding)		g1121.t1	Delta(12) fatty acid desaturase	Q9Y8H5.2 RecName: Full=Delta(12) fatty acid desaturase; AltName: Full=Delta-12 fatty acid desaturase	3e-97	0.43	0.61
g763.t1	XP_006672423.1 PQ loop repeat protein	XP_006672423.1 PQ loop repeat protein [Cordyceps militaris CM01] EGX90802.1 PQ loop repeat protein [Cordyceps militaris CM01]	5.6e-247	0.93	0.93	g1079.t1	K04091	1.14.14.5	g795.t1	KOG1298	g478.t1	GO:0030071(regulation of mitotic metaphase/anaphase transition) GO:0031145(anaphase-promoting complex-dependent proteasomal ubiquitin-dependent protein catabolic process)		GO:0005680(anaphase-promoting complex)	g1122.t1		Q8GXR2.2 RecName: Full=Probable polyol transporter 6	2e-52	0.31	0.48
g764.t1	XP_006672422.1 WD40 repeat-like-containing domain	XP_006672422.1 WD40 repeat-like-containing domain [Cordyceps militaris CM01] EGX90801.1 WD40 repeat-like-containing domain [Cordyceps militaris CM01]	0	1	1	g1080.t1	K03448		g796.t1	KOG2977	g114.t1		GO:0005199(structural constituent of cell wall)	GO:0009277(fungal-type cell wall)	g1123.t1	Probable peptide transporter ptr2	Q9P380.1 RecName: Full=Probable peptide transporter ptr2; AltName: Full=Peptide permease ptr2	7e-104	0.37	0.53
g765.t1	XP_006672421.1 hypothetical protein CCM_07220	XP_006672421.1 hypothetical protein CCM_07220 [Cordyceps militaris CM01] EGX90800.1 hypothetical protein CCM_07220 [Cordyceps militaris CM01]	2.5e-241	0.96	0.96	g1081.t1	K03379	1.14.13.22	g797.t1		g8172.t1			GO:0045277(respiratory chain complex IV) GO:0005739(mitochondrion)	g1124.t1	Rodlet protein	P28346.1 RecName: Full=Rodlet protein; Flags: Precursor	2e-16	0.39	0.61
g766.t1	XP_006672420.1 RTA1 domain protein	XP_006672420.1 RTA1 domain protein [Cordyceps militaris CM01] EGX90799.1 RTA1 domain protein [Cordyceps militaris CM01]	2.2e-104	0.69	0.72	g1083.t1	K03139	3.6.4.12	g798.t1	KOG2175	g9177.t1	GO:0006355(regulation of transcription, DNA-dependent) GO:0032508(DNA duplex unwinding)	GO:0008134(transcription factor binding) GO:0016887(ATPase activity) GO:0003677(DNA binding) GO:0005524(ATP binding)		g1125.t1		Q9UIL1.2 RecName: Full=Short coiled-coil protein	3e-06	0.33	0.59
g767.t1	ATY63691.1 Ion transport	ATY63691.1 Ion transport [Cordyceps militaris]	0	0.97	0.98	g1084.t1	K17261		g799.t1	KOG0730	g7634.t1	GO:0055114(oxidation-reduction process)	GO:0016787(hydrolase activity) GO:0016705(oxidoreductase activity, acting on paired donors, with incorporation or reduction of molecular oxygen)		g1128.t1	1-phosphatidylinositol 4,5-bisphosphate phosphodiesterase 1	P40977.1 RecName: Full=1-phosphatidylinositol 4,5-bisphosphate phosphodiesterase 1; AltName: Full=Phospholipase C-1; Short=PLC-1	1e-60	0.31	0.46
g768.t1	XP_006672418.1 hypothetical protein CCM_07217	XP_006672418.1 hypothetical protein CCM_07217 [Cordyceps militaris CM01] EGX90797.1 hypothetical protein CCM_07217 [Cordyceps militaris CM01]	3.8e-161	1	1	g1085.t1	K00294	1.2.1.88	g800.t1	KOG0054	g1273.t1	GO:0055114(oxidation-reduction process)	GO:0016702(oxidoreductase activity, acting on single donors with incorporation of molecular oxygen, incorporation of two atoms of oxygen)		g1130.t1	Nicotinamide-nucleotide adenylyltransferase 1	Q06178.1 RecName: Full=Nicotinamide-nucleotide adenylyltransferase 1; AltName: Full=NAD(+) diphosphorylase 1; AltName: Full=NAD(+) pyrophosphorylase 1; AltName: Full=NMN adenylyltransferase 1	2e-52	0.41	0.58
g769.t1	ATY63693.1 kinase activator	ATY63693.1 kinase activator [Cordyceps militaris]	0	0.99	0.99	g1087.t1	K00294	1.2.1.88	g801.t1		g3772.t1	GO:0055085(transmembrane transport)	GO:0022857(transmembrane transporter activity)		g1131.t1	Clock-controlled pheromone ccg-4	Q01301.2 RecName: Full=Clock-controlled pheromone ccg-4; Contains: RecName: Full=Pheromone ccg-4; Flags: Precursor	7e-08	0.29	0.4
g770.t1	ATY63690.1 SAC3 GANP domain	ATY63690.1 SAC3 GANP domain [Cordyceps militaris]	0	0.99	0.99	g1089.t1	K00100	1.1.1.-	g802.t1	KOG0078	g9618.t1	GO:0006468(protein phosphorylation)	GO:0005515(protein binding) GO:0005524(ATP binding) GO:0004672(protein kinase activity)		g1136.t1	Trihydrophobin	Q9UVI4.1 RecName: Full=Trihydrophobin; AltName: Full=CFTH1; Flags: Precursor	6e-16	0.37	0.49
g771.t1	ATY63689.1 EAP30 family	ATY63689.1 EAP30 family [Cordyceps militaris]	0	0.99	1	g1091.t1	K06016	3.5.1.87	g803.t1	euNOG10305	g1837.t1	GO:0006355(regulation of transcription, DNA-dependent) GO:0006338(chromatin remodeling) GO:0043486(histone exchange)	GO:0005515(protein binding)	GO:0005634(nucleus)	g1140.t1		Q9Y885.1 RecName: Full=Putative branched-chain-amino-acid aminotransferase TOXF	4e-90	0.42	0.58
g772.t1	XP_006672414.1 centromere binding protein Cbh2	XP_006672414.1 centromere binding protein Cbh2 [Cordyceps militaris CM01] EGX90793.1 centromere binding protein Cbh2 [Cordyceps militaris CM01]	1.7e-174	0.99	0.99	g1092.t1	K01939	6.3.4.4	g804.t1	KOG1641	g4609.t1		GO:0005515(protein binding)		g1141.t1	Putative alpha,alpha-trehalose-phosphate synthase [UDP-forming] 106 kDa subunit	O14081.1 RecName: Full=Putative alpha,alpha-trehalose-phosphate synthase [UDP-forming] 106 kDa subunit; AltName: Full=Trehalose-6-phosphate synthase; AltName: Full=UDP-glucose-glucosephosphate glucosyltransferase	0	0.38	0.56
g773.t1	XP_006672413.1 hypothetical protein CCM_07212	XP_006672413.1 hypothetical protein CCM_07212 [Cordyceps militaris CM01] ATY62474.1 hypothetical protein A9K55_007692 [Cordyceps militaris] EGX90792.1 hypothetical protein CCM_07212 [Cordyceps militaris CM01]	2.7e-40	1	1	g1093.t1	K01427	3.5.1.5	g805.t1	KOG0590	g954.t1	GO:0071805(potassium ion transmembrane transport)	GO:0015079(potassium ion transmembrane transporter activity)	GO:0016020(membrane)	g1142.t1		P25382.3 RecName: Full=Ribosome assembly protein 4	0	0.53	0.68
g774.t1	XP_006672412.1 Mitochondrial 18kDa protein	XP_006672412.1 Mitochondrial 18kDa protein [Cordyceps militaris CM01] EGX90791.1 Mitochondrial 18kDa protein [Cordyceps militaris CM01]	2.7e-196	0.99	1	g1095.t1	K08866	2.7.12.1	g806.t1	euNOG11957	g305.t1	GO:0051216(cartilage development)			g1144.t1	MutS protein homolog 4	O15457.2 RecName: Full=MutS protein homolog 4; Short=hMSH4	1e-89	0.33	0.53
g775.t1	ATY61953.1 Zinc AN1-type	ATY61953.1 Zinc AN1-type [Cordyceps militaris]	4.3e-226	0.99	0.99	g1096.t1	K02888		g807.t1	KOG4177	g1767.t1	GO:0043039(tRNA aminoacylation) GO:0006418(tRNA aminoacylation for protein translation)	GO:0000049(tRNA binding) GO:0000166(nucleotide binding) GO:0004812(aminoacyl-tRNA ligase activity) GO:0003676(nucleic acid binding) GO:0005524(ATP binding)		g1145.t1		O74959.1 RecName: Full=Uncharacterized oxidoreductase C736.13	2e-41	0.32	0.52
g776.t1	ATY62473.1 RADC family	ATY62473.1 RADC family [Cordyceps militaris]	6.5e-233	0.99	1	g1097.t1	K14842		g808.t1		g5294.t1		GO:0003724(RNA helicase activity) GO:0043531(ADP binding) GO:0003723(RNA binding) GO:0005524(ATP binding)		g1146.t1	Geranylgeranyl transferase type-1 subunit beta	Q8BUY9.1 RecName: Full=Geranylgeranyl transferase type-1 subunit beta; AltName: Full=Geranylgeranyl transferase type I subunit beta; Short=GGTase-I-beta; AltName: Full=Type I protein geranyl-geranyltransferase subunit beta	3e-27	0.26	0.42
g777.t1	XP_006672409.1 Rad4 family protein	XP_006672409.1 Rad4 family protein [Cordyceps militaris CM01] EGX90788.1 Rad4 family protein [Cordyceps militaris CM01]	0	0.95	0.96	g1098.t1	K11434	2.1.1.-	g809.t1	KOG0137	g3221.t1	GO:0016255(attachment of GPI anchor to protein)		GO:0042765(GPI-anchor transamidase complex)	g1147.t1	Cytochrome c oxidase-assembly factor COX23, mitochondrial	Q4IAJ1.1 RecName: Full=Cytochrome c oxidase-assembly factor COX23, mitochondrial; Flags: Precursor	3e-27	0.62	0.75
g778.t1	XP_006672408.1 hypothetical protein CCM_07207	XP_006672408.1 hypothetical protein CCM_07207 [Cordyceps militaris CM01] ATY63140.1 hypothetical protein A9K55_007697 [Cordyceps militaris] EGX90787.1 hypothetical protein CCM_07207 [Cordyceps militaris CM01]	4.5e-86	0.99	0.99	g1099.t1	K08991	3.1.22.-	g810.t1		g5035.t1	GO:0006511(ubiquitin-dependent protein catabolic process)	GO:0031625(ubiquitin protein ligase binding)		g1149.t1	NADPH-dependent 1-acyldihydroxyacetone phosphate reductase	Q09851.2 RecName: Full=NADPH-dependent 1-acyldihydroxyacetone phosphate reductase; Short=ADR; AltName: Full=1-acyl DHAP reductase; AltName: Full=Acyl/alkyl DHAP reductase; AltName: Full=Acylglycerone-phosphate reductase	1e-46	0.4	0.63
g779.t1	XP_006672407.1 origin recognition complex subunit Orc4, putative	XP_006672407.1 origin recognition complex subunit Orc4, putative [Cordyceps militaris CM01] EGX90786.1 origin recognition complex subunit Orc4, putative [Cordyceps militaris CM01]	0	0.99	0.99	g1100.t1	K00793	2.5.1.9	g811.t1	KOG1097	g4853.t1	GO:0009820(alkaloid metabolic process)	GO:0016765(transferase activity, transferring alkyl or aryl (other than methyl) groups)		g1151.t1		Q76PD2.2 RecName: Full=LIM domain and RING finger protein C1223.01	4e-102	0.33	0.47
g780.t1	ATY62482.1 developmental regulator flbA	ATY62482.1 developmental regulator flbA [Cordyceps militaris]	0	0.99	0.99	g1101.t1	K11121	3.5.1.-	g812.t1	euNOG13405	g8635.t1	GO:0006355(regulation of transcription, DNA-dependent) GO:0006351(transcription, DNA-dependent)	GO:0008270(zinc ion binding) GO:0000981(sequence-specific DNA binding RNA polymerase II transcription factor activity) GO:0003677(DNA binding)		g1152.t1	Upstream activation factor subunit spp27	O74503.1 RecName: Full=Upstream activation factor subunit spp27; AltName: Full=Upstream activation factor 27 KDa subunit; Short=p27; AltName: Full=Upstream activation factor 30 KDa subunit; Short=p30; AltName: Full=Upstream activation factor subunit uaf30	2e-25	0.32	0.44
g781.t1	ATY62483.1 hypothetical protein A9K55_007701	ATY62483.1 hypothetical protein A9K55_007701 [Cordyceps militaris]	1.2e-64	0.98	0.98	g1102.t1	K18932	2.3.1.225	g813.t1	euNOG08937	g6546.t1		GO:0005525(GTP binding)		g1153.t1	Serine/threonine-protein kinase ppk4	O94537.1 RecName: Full=Serine/threonine-protein kinase ppk4; Flags: Precursor	1e-121	0.45	0.64
g782.t1	ATY62774.1 hypothetical protein A9K55_007702	ATY62774.1 hypothetical protein A9K55_007702 [Cordyceps militaris]	2.7e-200	0.94	0.95	g1103.t1	K14844		g814.t1	KOG1341	g968.t1	GO:0000079(regulation of cyclin-dependent protein kinase activity)	GO:0019901(protein kinase binding)		g1154.t1	Eukaryotic translation initiation factor 3 subunit B	Q7S464.1 RecName: Full=Eukaryotic translation initiation factor 3 subunit B; Short=eIF3b; AltName: Full=Eukaryotic translation initiation factor 3 90 kDa subunit homolog; Short=eIF3 p90; AltName: Full=Translation initiation factor eIF3 p90 subunit homolog	0	0.78	0.89
g783.t1	XP_006672401.1 hypothetical protein CCM_07200	XP_006672401.1 hypothetical protein CCM_07200 [Cordyceps militaris CM01] EGX90780.1 hypothetical protein CCM_07200 [Cordyceps militaris CM01]	8.5e-205	0.69	0.69	g1104.t1	K01426	3.5.1.4	g815.t1	KOG1939	g1060.t1	GO:0016579(protein deubiquitination)	GO:0070140(SUMO-specific isopeptidase activity) GO:0004843(ubiquitin-specific protease activity) GO:0032183(SUMO binding)		g1155.t1	Probable T-complex protein 1 subunit beta	Q10147.1 RecName: Full=Probable T-complex protein 1 subunit beta; Short=TCP-1-beta; AltName: Full=CCT-beta	0	0.73	0.86
g784.t1	XP_006672399.1 ABC transporter	XP_006672399.1 ABC transporter [Cordyceps militaris CM01] EGX90778.1 ABC transporter [Cordyceps militaris CM01]	0	0.98	0.99	g1105.t1	K03012		g816.t1	KOG1238	g4183.t1	GO:0055085(transmembrane transport)	GO:0022857(transmembrane transporter activity)	GO:0016021(integral to membrane)	g1158.t1		Q09844.1 RecName: Full=TBC domain-containing protein C23D3.03c	9e-54	0.33	0.55
g785.t1	XP_018703449.1 mitochondrial carrier protein LEU5	XP_018703449.1 mitochondrial carrier protein LEU5 [Cordyceps fumosorosea ARSEF 2679] OAA60778.1 mitochondrial carrier protein LEU5 [Cordyceps fumosorosea ARSEF 2679]	0	0.71	0.76	g1107.t1	K03029		g817.t1	KOG3178	g167.t1	GO:0006629(lipid metabolic process) GO:0016042(lipid catabolic process)	GO:0016787(hydrolase activity)		g1160.t1	4-aminobutyrate aminotransferase	P14010.1 RecName: Full=4-aminobutyrate aminotransferase; AltName: Full=GABA aminotransferase; Short=GABA-AT; AltName: Full=Gamma-amino-N-butyrate transaminase; Short=GABA transaminase	0	0.65	0.78
g786.t1	XP_006672396.1 MT-A70 family	XP_006672396.1 MT-A70 family [Cordyceps militaris CM01] EGX90775.1 MT-A70 family [Cordyceps militaris CM01]	2.8e-253	0.98	0.98	g1109.t1	K15027		g818.t1	KOG0254	g6706.t1	GO:0006000(fructose metabolic process) GO:0043937(regulation of sporulation) GO:0007186(G-protein coupled receptor signaling pathway)	GO:0031683(G-protein beta/gamma-subunit complex binding) GO:0003924(GTPase activity) GO:0019001(guanyl nucleotide binding) GO:0003873(6-phosphofructo-2-kinase activity) GO:0005524(ATP binding) GO:0005525(GTP binding)		g1161.t1	Probable aminomethyltransferase, mitochondrial	O14110.1 RecName: Full=Probable aminomethyltransferase, mitochondrial; AltName: Full=Glycine cleavage system T protein; Short=GCVT; Flags: Precursor	2e-115	0.47	0.62
g787.t1	XP_006672395.1 mitochondrial ribosomal protein L23, putative	XP_006672395.1 mitochondrial ribosomal protein L23, putative [Cordyceps militaris CM01] ATY62773.1 Ribosomal L25 L23 [Cordyceps militaris] EGX90774.1 mitochondrial ribosomal protein L23, putative [Cordyceps militaris CM01]	3.3e-160	1	1	g1110.t1	K12621		g819.t1	KOG1205	g2704.t1	GO:0055085(transmembrane transport)	GO:0022857(transmembrane transporter activity)	GO:0016020(membrane)	g1162.t1	V-type proton ATPase subunit H	O14265.2 RecName: Full=V-type proton ATPase subunit H; Short=V-ATPase subunit H; AltName: Full=V-ATPase 54 kDa subunit; AltName: Full=Vacuolar proton pump subunit H	1e-44	0.28	0.46
g788.t1	ATY62768.1 Chloramphenicol acetyltransferase-like domain	ATY62768.1 Chloramphenicol acetyltransferase-like domain [Cordyceps militaris]	0	0.98	0.99	g1111.t1	K17081		g820.t1	KOG1953	g3118.t1	GO:0006468(protein phosphorylation)	GO:0005515(protein binding) GO:0005524(ATP binding) GO:0004672(protein kinase activity)		g1165.t1	60S ribosomal protein L9-B	P51401.1 RecName: Full=60S ribosomal protein L9-B; AltName: Full=L8; AltName: Full=RP24; AltName: Full=YL11	4e-72	0.58	0.74
g789.t1	ATY62769.1 hypothetical protein A9K55_007711	ATY62769.1 hypothetical protein A9K55_007711 [Cordyceps militaris]	1.4e-172	0.98	0.99	g1112.t1	K12158		g821.t1	KOG1224	g9690.t1		GO:0005515(protein binding)		g1166.t1		Q10243.1 RecName: Full=Vacuolar protein sorting-associated protein 26	6e-144	0.62	0.82
g790.t1	XP_006672392.1 hypothetical protein CCM_07191	XP_006672392.1 hypothetical protein CCM_07191 [Cordyceps militaris CM01] EGX90771.1 hypothetical protein CCM_07191 [Cordyceps militaris CM01]	9.6e-301	0.96	0.96	g1113.t1	K15077		g822.t1	KOG2174	g8419.t1		GO:0030145(manganese ion binding) GO:0070006(metalloaminopeptidase activity)		g1167.t1	Nucleoporin nup120	O43044.1 RecName: Full=Nucleoporin nup120; AltName: Full=Nuclear pore protein nup120	7e-32	0.2	0.4
g791.t1	XP_006672391.1 mitochondrial carrier protein, putative	XP_006672391.1 mitochondrial carrier protein, putative [Cordyceps militaris CM01] EGX90770.1 mitochondrial carrier protein, putative [Cordyceps militaris CM01]	3.5e-294	0.99	1	g1114.t1	K00033	1.1.1.44 1.1.1.343	g823.t1	KOG3064	g3179.t1	GO:0055114(oxidation-reduction process)	GO:0016491(oxidoreductase activity)		g1168.t1	DNA repair protein rhp51	P36601.1 RecName: Full=DNA repair protein rhp51; AltName: Full=RAD51 homolog	0	0.79	0.87
g792.t1	XP_006672389.1 eukaryotic translation initiation factor 2 alpha subunit	XP_006672389.1 eukaryotic translation initiation factor 2 alpha subunit [Cordyceps militaris CM01] ATY61600.1 eukaryotic translation initiation factor 2 alpha subunit [Cordyceps militaris] EGX90768.1 eukaryotic translation initiation factor 2 alpha subunit [Cordyceps militaris CM01]	8.7e-217	1	1	g1118.t1	K06018	3.6.1.10	g824.t1	euNOG13208	g5563.t1	GO:0005975(carbohydrate metabolic process) GO:0009250(glucan biosynthetic process)	GO:0046527(glucosyltransferase activity) GO:0003824(catalytic activity) GO:0004553(hydrolase activity, hydrolyzing O-glycosyl compounds)		g1169.t1		P19752.1 RecName: Full=30 kDa heat shock protein	1e-62	0.48	0.62
g793.t1	XP_006672388.1 nuclear pore complex subunit	XP_006672388.1 nuclear pore complex subunit [Cordyceps militaris CM01] EGX90767.1 nuclear pore complex subunit [Cordyceps militaris CM01]	3.9e-256	1	1	g1119.t1	K16261		g825.t1	KOG2197	g5540.t1	GO:0006520(cellular amino acid metabolic process) GO:0009058(biosynthetic process)	GO:0016829(lyase activity) GO:0030170(pyridoxal phosphate binding)		g1170.t1	Zinc finger CCCH domain-containing protein 45	Q0DA50.1 RecName: Full=Zinc finger CCCH domain-containing protein 45; Short=OsC3H45	2e-13	0.53	0.73
g794.t1	ATY61599.1 norsolorinic acid reductase	ATY61599.1 norsolorinic acid reductase [Cordyceps militaris]	1.6e-273	0.96	0.96	g1120.t1	K11808	4.1.1.21	g826.t1		g2956.t1			GO:0016021(integral to membrane)	g1171.t1	Proteasome subunit beta type-6	P23724.1 RecName: Full=Proteasome subunit beta type-6; AltName: Full=Multicatalytic endopeptidase complex subunit C5; AltName: Full=Proteasome component C5; Flags: Precursor	5e-91	0.56	0.72
g795.t1	ATY61598.1 hypothetical protein A9K55_007717	ATY61598.1 hypothetical protein A9K55_007717 [Cordyceps militaris]	0	0.99	0.99	g1121.t1	K10256	1.14.19.-	g827.t1		g487.t1	GO:0032509(endosome transport via multivesicular body sorting pathway)		GO:0000813(ESCRT I complex)	g1172.t1	Phosphatidylinositol 4-kinase STT4	P37297.1 RecName: Full=Phosphatidylinositol 4-kinase STT4; Short=PI4-kinase; Short=PtdIns-4-kinase	0	0.37	0.54
g796.t1	ATY61596.1 squalene monooxygenase Erg1	ATY61596.1 squalene monooxygenase Erg1 [Cordyceps militaris]	0	1	1	g1122.t1	K08150		g828.t1		g7130.t1	GO:0006367(transcription initiation from RNA polymerase II promoter) GO:0016485(protein processing) GO:0015743(malate transport) GO:0006811(ion transport)	GO:0003712(transcription cofactor activity) GO:0022857(transmembrane transporter activity) GO:0004190(aspartic-type endopeptidase activity) GO:0046872(metal ion binding) GO:0015078(hydrogen ion transmembrane transporter activity) GO:0003743(translation initiation factor activity)	GO:0005737(cytoplasm) GO:0000124(SAGA complex) GO:0005852(eukaryotic translation initiation factor 3 complex) GO:0016021(integral to membrane) GO:0016020(membrane) GO:0005672(transcription factor TFIIA complex) GO:0033179(proton-transporting V-type ATPase, V0 domain)	g1173.t1	Putative metal tolerance protein C3	Q9M2P2.2 RecName: Full=Putative metal tolerance protein C3; Short=AtMTPc3; AltName: Full=AtMTP8	8e-16	0.3	0.47
g797.t1	XP_006672384.1 dolichyl-phosphate beta-glucosyltransferase, putative	XP_006672384.1 dolichyl-phosphate beta-glucosyltransferase, putative [Cordyceps militaris CM01] EGX90763.1 dolichyl-phosphate beta-glucosyltransferase, putative [Cordyceps militaris CM01]	2.6e-290	0.95	0.95	g1123.t1	K03305		g829.t1	KOG2450	g2027.t1		GO:0003824(catalytic activity)		g1174.t1	Metal tolerance protein 3	Q6Z7K5.1 RecName: Full=Metal tolerance protein 3; Short=OsMTP3	8e-06	0.33	0.59
g798.t1	XP_006672383.1 hypothetical protein CCM_07182	XP_006672383.1 hypothetical protein CCM_07182 [Cordyceps militaris CM01] EGX90762.1 hypothetical protein CCM_07182 [Cordyceps militaris CM01]	1.2e-277	0.89	0.89	g1128.t1	K05857	3.1.4.11	g830.t1	KOG3548	g1548.t1		GO:0043130(ubiquitin binding)		g1177.t1	6,7-dimethyl-8-ribityllumazine synthase	Q9UVT8.1 RecName: Full=6,7-dimethyl-8-ribityllumazine synthase; Short=DMRL synthase; Short=LS; Short=Lumazine synthase	7e-105	0.76	0.85
g799.t1	XP_006672381.1 suppressor of Mek1	XP_006672381.1 suppressor of Mek1 [Cordyceps militaris CM01] EGX90760.1 suppressor of Mek1 [Cordyceps militaris CM01]	0	0.97	0.98	g1130.t1	K06210	2.7.7.1 2.7.7.18	g831.t1		g5303.t1	GO:0042742(defense response to bacterium)		GO:0019867(outer membrane)	g1178.t1	PMS1 protein homolog 1	P54277.1 RecName: Full=PMS1 protein homolog 1; AltName: Full=DNA mismatch repair protein PMS1	4e-33	0.3	0.49
g800.t1	XP_006672380.1 AAA family ATPase	XP_006672380.1 AAA family ATPase [Cordyceps militaris CM01] EGX90759.1 AAA family ATPase [Cordyceps militaris CM01]	0	0.98	0.99	g1140.t1	K00826	2.6.1.42	g832.t1		g1530.t1	GO:0007018(microtubule-based movement)	GO:0008017(microtubule binding) GO:0005524(ATP binding) GO:0003777(microtubule motor activity)		g1179.t1	Uncharacterized membrane protein C1322.03	O94543.1 RecName: Full=Uncharacterized membrane protein C1322.03; Flags: Precursor	6e-56	0.3	0.49
g801.t1	XP_006672379.1 ABC bile acid transporter, putative	XP_006672379.1 ABC bile acid transporter, putative [Cordyceps militaris CM01] EGX90758.1 ABC bile acid transporter, putative [Cordyceps militaris CM01]	0	0.85	0.86	g1141.t1	K16055	2.4.1.15 3.1.3.12	g833.t1	KOG4629	g58.t1		GO:0016787(hydrolase activity)		g1180.t1		O94443.2 RecName: Full=Uncharacterized exonuclease C637.09	9e-112	0.34	0.5
g802.t1	ATY62858.1 hypothetical protein A9K55_007726	ATY62858.1 hypothetical protein A9K55_007726 [Cordyceps militaris]	0	0.95	0.96	g1142.t1	K14855		g834.t1	KOG3049	g6175.t1	GO:0006355(regulation of transcription, DNA-dependent) GO:0006367(transcription initiation from RNA polymerase II promoter)	GO:0003700(sequence-specific DNA binding transcription factor activity)	GO:0005672(transcription factor TFIIA complex)	g1181.t1	Histone-lysine N-methyltransferase ASHR1	Q7XJS0.2 RecName: Full=Histone-lysine N-methyltransferase ASHR1; AltName: Full=ASH1-related protein 1; AltName: Full=Protein SET DOMAIN GROUP 37	4e-21	0.28	0.42
g803.t1	XP_006672377.1 GTP-binding protein SAS1	XP_006672377.1 GTP-binding protein SAS1 [Cordyceps militaris CM01] EGX90756.1 GTP-binding protein SAS1 [Cordyceps militaris CM01]	6.1e-151	0.96	0.96	g1143.t1	K11423	2.1.1.43	g835.t1		g1159.t1	GO:0007275(multicellular organismal development)		GO:0042600(chorion)	g1182.t1	Nucleotide exchange factor SIL1	Q6BTV5.2 RecName: Full=Nucleotide exchange factor SIL1; Flags: Precursor	2e-21	0.29	0.47
g804.t1	ATY62856.1 endoglucanase B	ATY62856.1 endoglucanase B [Cordyceps militaris]	0	0.96	0.96	g1144.t1	K08740		g836.t1	euNOG15911	g5209.t1		GO:0003824(catalytic activity)		g1185.t1	Sterol regulatory element-binding protein ECM22	Q05958.1 RecName: Full=Sterol regulatory element-binding protein ECM22; AltName: Full=Extracellular mutant protein 22	1e-07	0.51	0.67
g805.t1	ATY62857.1 Chaperonin Cpn10	ATY62857.1 Chaperonin Cpn10 [Cordyceps militaris]	1.3e-63	1	1	g1145.t1	K00218	1.3.1.33	g837.t1	KOG2535	g862.t1	GO:0006508(proteolysis) GO:0030436(asexual sporulation)	GO:0004190(aspartic-type endopeptidase activity)	GO:0016021(integral to membrane)	g1186.t1	Serine/threonine-protein kinase SRPK	Q45FA5.1 RecName: Full=Serine/threonine-protein kinase SRPK; Short=PSRPK	4e-36	0.29	0.5
g806.t1	ATY62850.1 Serine threonine-kinase-like domain	ATY62850.1 Serine threonine-kinase-like domain [Cordyceps militaris]	0	0.99	1	g1146.t1	K11713	2.5.1.59	g838.t1		g6289.t1	GO:0015743(malate transport)			g1190.t1	Ankyrin-3	Q12955.3 RecName: Full=Ankyrin-3; Short=ANK-3; AltName: Full=Ankyrin-G	2e-08	0.25	0.4
g807.t1	ATY62851.1 AN1-type zinc finger	ATY62851.1 AN1-type zinc finger [Cordyceps militaris]	3.6e-48	1	1	g1147.t1	K18185		g839.t1	euNOG14718	g6388.t1	GO:0006418(tRNA aminoacylation for protein translation)	GO:0004812(aminoacyl-tRNA ligase activity) GO:0005524(ATP binding) GO:0000166(nucleotide binding)		g1192.t1	Calcium-binding mitochondrial carrier SAL1	P0CI40.1 RecName: Full=Calcium-binding mitochondrial carrier SAL1; AltName: Full=Suppressor of AAC2 lethality	1e-104	0.36	0.53
g808.t1	ATY61691.1 Ankyrin repeat-containing domain	ATY61691.1 Ankyrin repeat-containing domain [Cordyceps militaris]	0	0.9	0.91	g1148.t1	K17973		g840.t1	KOG1255	g4486.t1	GO:0006486(protein glycosylation)	GO:0016757(transferase activity, transferring glycosyl groups)		g1193.t1		Q10296.2 RecName: Full=Uncharacterized protein C22H10.02	2e-07	0.43	0.59
g809.t1	XP_006672372.1 Protein kinase-like domain	XP_006672372.1 Protein kinase-like domain [Cordyceps militaris CM01] EGX90751.1 Protein kinase-like domain [Cordyceps militaris CM01]	0	0.92	0.92	g1149.t1	K06123	1.1.1.101	g841.t1	KOG0418	g4704.t1	GO:0009089(lysine biosynthetic process via diaminopimelate) GO:0055114(oxidation-reduction process)	GO:0051287(NAD binding) GO:0008839(dihydrodipicolinate reductase activity) GO:0016620(oxidoreductase activity, acting on the aldehyde or oxo group of donors, NAD or NADP as acceptor)		g1195.t1		P38921.1 RecName: Full=Putative mitochondrial carrier protein PET8	2e-84	0.49	0.65
g810.t1	ATY61693.1 acyl-dehydrogenase	ATY61693.1 acyl-dehydrogenase [Cordyceps militaris]	0	0.94	0.94	g1150.t1	K03846	2.4.1.259 2.4.1.261	g842.t1	KOG3030	g8089.t1		GO:0003824(catalytic activity)		g1196.t1	UBP9-binding protein bun107	Q09731.1 RecName: Full=UBP9-binding protein bun107; AltName: Full=Binding ubp9 protein of 107 kDa	7e-82	0.35	0.52
g811.t1	TQW00734.1 hypothetical protein IF1G_00665	TQW00734.1 hypothetical protein IF1G_00665 [Cordyceps javanica] TQW11913.1 hypothetical protein IF2G_00644 [Cordyceps javanica]	3.5e-66	0.61	0.75	g1151.t1	K14855		g843.t1		g5595.t1		GO:0003953(NAD+ nucleosidase activity)		g1197.t1	Far upstream element-binding protein 3	Q96I24.2 RecName: Full=Far upstream element-binding protein 3; Short=FUSE-binding protein 3	3e-22	0.32	0.54
g812.t1	ATY61692.1 adenosine deaminase family	ATY61692.1 adenosine deaminase family [Cordyceps militaris]	0	0.99	0.99	g1152.t1	K15223		g844.t1	euNOG09091	g1319.t1	GO:0045895(positive regulation of mating-type specific transcription, DNA-dependent) GO:0007531(mating type determination)	GO:0008301(DNA binding, bending)	GO:0005634(nucleus)	g1198.t1	Far upstream element-binding protein 2	Q3U0V1.2 RecName: Full=Far upstream element-binding protein 2; Short=FUSE-binding protein 2; AltName: Full=KH type-splicing regulatory protein; Short=KSRP	4e-08	0.45	0.71
g813.t1	XP_006672369.1 isoflavone reductase family protein	XP_006672369.1 isoflavone reductase family protein [Cordyceps militaris CM01] EGX90748.1 isoflavone reductase family protein [Cordyceps militaris CM01]	3.5e-238	0.99	1	g1153.t1	K08852	2.7.11.1 3.1.26.-	g845.t1		g7353.t1	GO:0055114(oxidation-reduction process) GO:0006694(steroid biosynthetic process)	GO:0003854(3-beta-hydroxy-delta5-steroid dehydrogenase activity) GO:0003824(catalytic activity) GO:0016616(oxidoreductase activity, acting on the CH-OH group of donors, NAD or NADP as acceptor)		g1201.t1	Probable aspartic-type endopeptidase AFUA_3G01220	Q4WFS2.2 RecName: Full=Probable aspartic-type endopeptidase AFUA_3G01220; Flags: Precursor	1e-52	0.34	0.52
g814.t1	ATY61689.1 Six-bladed beta	ATY61689.1 Six-bladed beta [Cordyceps militaris]	1.4e-276	0.95	0.96	g1154.t1	K03253		g846.t1	KOG0388	g6609.t1	GO:0006813(potassium ion transport) GO:0055114(oxidation-reduction process)	GO:0003824(catalytic activity) GO:0016491(oxidoreductase activity)		g1202.t1		P32604.2 RecName: Full=Fructose-2,6-bisphosphatase	8e-179	0.56	0.76
g815.t1	XP_006672366.1 cation transporter, putative	XP_006672366.1 cation transporter, putative [Cordyceps militaris CM01] EGX90745.1 cation transporter, putative [Cordyceps militaris CM01]	0	0.99	0.99	g1155.t1	K09494		g847.t1		g2800.t1		GO:0008897(holo-[acyl-carrier-protein] synthase activity) GO:0000287(magnesium ion binding) GO:0004190(aspartic-type endopeptidase activity)	GO:0016021(integral to membrane)	g1204.t1		O74364.1 RecName: Full=Adhesion defective protein 1	5e-21	0.26	0.5
g816.t1	ATY61695.1 5-oxoprolinase	ATY61695.1 5-oxoprolinase [Cordyceps militaris]	0	0.96	0.96	g1158.t1	K18442		g848.t1	KOG0927	g5262.t1		GO:0008194(UDP-glycosyltransferase activity)		g1206.t1	Target of rapamycin complex 2 subunit bit61	O74547.1 RecName: Full=Target of rapamycin complex 2 subunit bit61; Short=TORC2 subunit bit61	2e-17	0.31	0.51
g817.t1	XP_006672364.1 choline dehydrogenase	XP_006672364.1 choline dehydrogenase [Cordyceps militaris CM01] EGX90743.1 choline dehydrogenase [Cordyceps militaris CM01]	0	0.96	0.96	g1160.t1	K13524	2.6.1.19 2.6.1.22	g849.t1	euNOG21766	g7940.t1		GO:0046872(metal ion binding)		g1208.t1	Vacuolar morphogenesis protein 6	O13955.1 RecName: Full=Vacuolar morphogenesis protein 6; AltName: Full=Vacuolar protein sorting-associated protein 39	1e-61	0.24	0.42
g818.t1	ATY62914.1 DUF858 domain	ATY62914.1 DUF858 domain [Cordyceps militaris]	1.3e-139	0.99	0.99	g1161.t1	K00605	2.1.2.10	g851.t1	KOG0726	g8338.t1		GO:0016787(hydrolase activity)		g1211.t1	Probable tRNA(Ile)-lysidine synthase	Q10441.1 RecName: Full=Probable tRNA(Ile)-lysidine synthase; AltName: Full=tRNA(Ile)-2-lysyl-cytidine synthase; AltName: Full=tRNA(Ile)-lysidine synthetase	9e-18	0.35	0.49
g819.t1	ATY62915.1 General substrate transporter	ATY62915.1 General substrate transporter [Cordyceps militaris]	0	0.99	0.99	g1162.t1	K02144		g852.t1	euNOG20724	g1740.t1	GO:0055085(transmembrane transport)	GO:0022857(transmembrane transporter activity)	GO:0016021(integral to membrane)	g1213.t1		Q9UT38.1 RecName: Full=Probable vacuolar protein sorting-associated protein 16 homolog	7e-167	0.34	0.59
g820.t1	ATY62916.1 short chain dehydrogenase reductase family	ATY62916.1 short chain dehydrogenase reductase family [Cordyceps militaris]	9.2e-280	1	1	g1164.t1	K03178	6.2.1.45	g853.t1	KOG1066	g5955.t1	GO:0006508(proteolysis)	GO:0003682(chromatin binding) GO:0004190(aspartic-type endopeptidase activity)		g1214.t1		Q520U5.1 RecName: Full=Autophagy protein 16	1e-35	0.46	0.67
g821.t1	ATY62917.1 hypercellular (hypA)	ATY62917.1 hypercellular (hypA) [Cordyceps militaris]	0	0.99	0.99	g1165.t1	K02940		g854.t1		g4324.t1	GO:0006355(regulation of transcription, DNA-dependent) GO:0006351(transcription, DNA-dependent)	GO:0008270(zinc ion binding) GO:0000981(sequence-specific DNA binding RNA polymerase II transcription factor activity) GO:0003677(DNA binding)		g1215.t1	Histone-lysine N-methyltransferase, H3 lysine-79 specific	Q4IJP1.1 RecName: Full=Histone-lysine N-methyltransferase, H3 lysine-79 specific; AltName: Full=Histone H3-K79 methyltransferase; Short=H3-K79-HMTase	0	0.75	0.85
g822.t1	ATY62918.1 para-aminobenzoate synthase	ATY62918.1 para-aminobenzoate synthase [Cordyceps militaris]	0	0.93	0.93	g1166.t1	K18466		g856.t1	euNOG19892	g1031.t1	GO:0055114(oxidation-reduction process)	GO:0016491(oxidoreductase activity) GO:0010181(FMN binding)		g1217.t1	Ribosome assembly protein 1	O74945.1 RecName: Full=Ribosome assembly protein 1; AltName: Full=EF-2 like GTPase; AltName: Full=Elongation factor-like 1	0	0.48	0.66
g823.t1	XP_006672358.1 Vacuolar protein sorting 55 superfamily	XP_006672358.1 Vacuolar protein sorting 55 superfamily [Cordyceps militaris CM01] ATY62919.1 Vacuolar sorting 55 superfamily [Cordyceps militaris] EGX90737.1 Vacuolar protein sorting 55 superfamily [Cordyceps militaris CM01]	6.4e-82	1	1	g1167.t1	K14303		g857.t1	KOG0888	g4374.t1	GO:0009058(biosynthetic process)	GO:0003824(catalytic activity)		g1218.t1	Eukaryotic translation initiation factor 3 subunit L	Q5EN08.1 RecName: Full=Eukaryotic translation initiation factor 3 subunit L; Short=eIF3l	0	0.86	0.93
g824.t1	XP_006672357.1 protein MAK16	XP_006672357.1 protein MAK16 [Cordyceps militaris CM01] ATY62920.1 protein MAK16 [Cordyceps militaris] EGX90736.1 protein MAK16 [Cordyceps militaris CM01]	2.4e-151	0.99	0.99	g1168.t1	K04482		g858.t1	euNOG21749	g4557.t1	GO:0006418(tRNA aminoacylation for protein translation)	GO:0004812(aminoacyl-tRNA ligase activity) GO:0005524(ATP binding) GO:0000166(nucleotide binding)		g1219.t1		O74782.1 RecName: Full=Universal stress protein A family protein C25B2.10	1e-48	0.41	0.61
[truncated: 8,756 more rows]
