# Supplementary material for: Genomic and Transcriptome Analysis Reveals the Biosynthesis Network of Cordycepin in Cordyceps militaris
Source: Genes (Basel). 2024 May 15;15(5):626. doi: 10.3390/genes15050626 (PMC11120935; doi:10.3390/genes15050626)
Supplement: Supplementary file 1 [file genes-15-00626-s001.zip › Table S3. Types of inferred secondary metabolite gene clusters and their distribution on chromosomes.xlsx]

## Sheet: Sheet1
Supplementary table 2 Gene cluster statistics based on genome secondary metabolites
	Ⅰ	Ⅱ	Ⅲ	Ⅳ	Ⅴ	Ⅵ	Ⅶ	Ⅷ	Total
T1PKS	1	3	1	-	1	2	-	-	8
NRPS	2	4	1	2	3	1	-	-	13
Terpene	1	1	-	1	-	-	-	-	3
T1PKS+NRPS	2	-	1	-	1	2	-	-	6
Others	0	1	1	-	-	-	-	-	2
Totel	6	9	4	3	5	5	-	-	32
