# Supplementary material for: Genomic and Transcriptome Analysis Reveals the Biosynthesis Network of Cordycepin in Cordyceps militaris
Source: Genes (Basel). 2024 May 15;15(5):626. doi: 10.3390/genes15050626 (PMC11120935; doi:10.3390/genes15050626)
Supplement: Supplementary file 1 [file genes-15-00626-s001.zip › Table S4. Prediction of gene clusters for secondary metabolite.xlsx]

## Sheet: Sheet1
Table S2 Prediction of gene clusters for secondary metabolite
Region	Gene cluster	gene num	Type	Start	End	Most similar known cluster	Most similar Type	Similarity
scaf1.1	g53_g69	17	T1PKS,NRPS	169091	224082
scaf1.2	g451_g455	5	terpene	1370816	1392378	squalestatin S1	Terpene	0.4
scaf1.3	g1293_g1303	10	NRPS	4060619	4102942	dimethylcoprogen	NRP	1
scaf1.4	g1878_g1892	15	NRPS,T1PKS	5761963	5814286	phomasetin	NRP + Polyketide	0.85
scaf1.5	g2116_g2133	18	NRPS-like	6454418	6497776
scaf1.6	g2442_g2456	15	T1PKS	7474380	7521897
scaf2.1	g2728_g2746	19	NRPS-like	712987	750130
scaf2.2	g2782_g2792	11	T1PKS	869102	907046
scaf2.3	g2865_g2875	11	NRPS	1171143	1217326
scaf2.4	g3047_g3056	10	terpene	1814413	1835603	PR-toxin	Terpene	0.5
scaf2.5	g3392_g3407	16	NRPS-like	2933706	2972878
scaf2.6	g3637_g3648	12	NRPS	3687494	3732203
scaf2.7	g3701_g3711	11	T1PKS	3940991	3981742
scaf2.8	g4015-g4032	18	fungal-RiPP	4938423	4982587	ustiloxin B	RiPP:Thiopeptide	0.31
scaf2.9	g4114_g4131	18	T1PKS	5237253	5285408
scaf3.1	g4173_g4185	13	T1PKS	120596	161232	neosartorin	Polyketide	0.1
scaf3.2	g4208_g4214	7	terpene	273960	295342
scaf3.3	g4850_g4859	10	indole	2591556	2615469
scaf3.4	g5199_g5217	19	NRPS,T1PKS	3685726	3753507
scaf4.1	g5586_g5593	8	terpene	168951	191247	clavaric acid	Terpene	1
scaf4.2	g5789_g5798	10	NRPS-like	776826	820682
scaf4.3	g6030_g6046	17	NRPS	1497549	1541260
scaf5.1	g7367_g7379	13	T1PKS	2191629	2233403
scaf5.2	g7380_g7388	9	NRPS	2236035	2259862
scaf5.3	g7450_g7470	21	NRPS	2475765	2517580
scaf5.4	g7618_g7630	13	NRPS-like	2997345	3041706
scaf5.5	g7698_g7714	17	NRPS,T1PKS	3247011	3299609	fumosorinone	NRP + Polyketide	0.83
scaf6.1	g7724_g7739	16	NRPS,T1PKS	8900	50337
scaf6.2	g8081_8094	14	T1PKS,NRPS	1115473	1180368	emericellamide A /	NRP	0.6
						emericellamide B
scaf6.3	g8333_g8348	16	T1PKS	1875437	1916002
scaf6.4	g8526_g8538	13	NRPS	2478628	2533172
scaf6.5	g8750_g8761	12	T1PKS	3157963	3205742	viriditoxin	Polyketide	0.55
