# Supplementary material for: Genomic and Transcriptome Analysis Reveals the Biosynthesis Network of Cordycepin in Cordyceps militaris
Source: Genes (Basel). 2024 May 15;15(5):626. doi: 10.3390/genes15050626 (PMC11120935; doi:10.3390/genes15050626)
Supplement: Supplementary file 1 [file genes-15-00626-s001.zip › Table S5. Resquencing data of 64 of Cordyceps militaris strains.xlsx]

## Sheet: Sheet1
Table S5 Resquencing data of 64 of Cordyceps militaris strains
Sample	Total_Reads	Raw Reads	Clean Reads	Raw Base	Clean Base	Mapped(%)	Properly_mapped	Ave_depth	Cov_ratio_1X	Cov_ratio_5X	Cov_ratio_10X	Effective Rate	Error Rate	Q20	Q30	GC Content
				(G)	(G)				(%)	(%)	(%)	(%)	(%)	(%)	(%)	(%)
CMCAB02	15143216	7699803	7571608	2.31	2.27	93.29	91.05	67	97.8	97.19	96.68	98.34	0.02	98.19	94.9	52.39
CMCAD05	14660514	7380971	7330257	2.21	2.2	96.36	94.47	67	95.2	94.02	93.65	99.31	0.03	97.04	92.04	54.84
CMCAD27	15246080	7659663	7623040	2.3	2.29	94.71	93.13	68	98.05	97.14	96.32	99.52	0.03	96.44	90.84	53.34
CMCAJ11	14108870	7103835	7054435	2.13	2.12	94.35	92.46	63	97.36	96.36	95.65	99.3	0.03	97.83	94	53.76
CMCAL02	17049622	8693838	8524811	2.61	2.56	95.13	93.2	77	96.81	95.66	95	98.06	0.03	97.34	92.62	54.53
CMCAX33	17150464	8631303	8575232	2.59	2.57	92.73	90.02	75	97.66	96.99	96.49	99.35	0.03	97.86	94.03	52.3
CMCC02	16533312	8303106	8266656	2.49	2.48	92.16	87.31	72	98	97.68	97.4	99.56	0.03	96.88	91.66	48.38
CMCC04	20285296	10196092	10142648	3.06	3.04	92.3	90.22	88	97.77	97.12	96.57	99.48	0.03	97.06	92.11	52.23
CMCC05	22298054	11209850	11149027	3.36	3.34	94.7	92.79	100	97.76	97.09	96.52	99.46	0.03	96.89	91.86	52.91
CMCC06	21287882	10702691	10643941	3.21	3.19	92.49	90.41	93	97.76	97.06	96.47	99.45	0.03	96.61	91.22	52.39
CMCLS01	16481256	8434251	8240628	2.53	2.47	94.15	92.13	73	97.71	96.95	96.31	97.7	0.03	97.95	94.33	53.67
CMCLY01	18557726	9336263	9278863	2.8	2.78	95.19	93.62	84	97.89	97.07	96.38	99.39	0.03	96.75	91.55	53.37
CMCSC836	17711428	8957521	8855714	2.69	2.66	91.35	88.13	76	97.74	97.04	96.48	98.86	0.03	96.92	91.54	51.77
CMCSD102	19055584	9592844	9527792	2.88	2.86	91.99	89.85	83	97.74	96.97	96.33	99.32	0.03	96.52	91.04	52.17
CMCXE01	14067788	7076161	7033894	2.12	2.11	96.02	94.32	64	96.81	95.56	94.84	99.4	0.03	98.09	94.66	54.52
CMWBY01	18700984	9402794	9350492	2.82	2.81	83.65	80.73	74	98.14	96.86	96.1	99.44	0.03	97.42	92.86	49.62
CMWBY02	13861334	6966219	6930667	2.09	2.08	87.65	85.53	57	97.31	96.02	95.25	99.49	0.03	98.06	94.09	51.2
CMWBY10	17182686	8649325	8591343	2.59	2.58	90.44	88.38	74	97.59	96.53	95.86	99.33	0.03	98.02	94.06	51.97
CMWBY14	17670798	8899627	8835399	2.67	2.65	74.4	70.96	61	98.9	98.36	97.73	99.28	0.03	97.14	92.26	45.81
CMWBY15	21802314	11025275	10901157	3.31	3.27	92.94	90.02	96	98.57	98.14	97.88	98.87	0.03	96.98	92.15	51.56
CMWBY19	18966906	9557822	9483453	2.87	2.85	82.31	79.91	73	97.96	96.52	95.68	99.22	0.03	98.19	94.41	49.34
CMWCB101	13741296	7325897	6870648	2.2	2.06	92.11	88.55	59	98.45	97.67	97	93.79	0.02	98.38	95.25	51.05
CMWCB105	3917108	6319648	1958554	1.9	0.59	88.95	85.4	15	97.72	93.64	75.99	30.99	0.02	98.11	94.96	49.03
CMWCB106	15576164	7850161	7788082	2.36	2.34	93.83	91.27	69	98.02	96.96	96.29	99.21	0.03	97.42	92.88	53.18
CMWCB201	14482422	7603349	7241211	2.28	2.17	89.45	86.57	61	98.39	97.42	96.64	95.24	0.02	98.19	94.9	51
CMWCB206	14986112	8278715	7493056	2.48	2.25	87.25	83.41	61	98.24	97.43	96.73	90.51	0.02	98.45	95.33	49.38
CMWCB209	13201190	7305407	6600595	2.19	1.98	94.96	93.09	59	97.81	96.99	96.32	90.35	0.02	98.33	95.22	52.37
CMWCB302	15438908	7759017	7719454	2.33	2.32	94.43	91.54	68	97.3	96.34	95.63	99.49	0.03	97.77	93.84	53.23
CMWCB306	14566630	7359643	7283315	2.21	2.18	92.83	89.53	63	97.32	96.28	95.56	98.96	0.03	97.8	93.94	52.52
CMWCB307	14587550	7345793	7293775	2.2	2.19	94.13	91.29	64	97.45	96.7	96.12	99.29	0.03	97.97	94.28	52.33
CMWFX06	18183434	9141533	9091717	2.74	2.73	96	94.44	83	97.59	96.55	95.9	99.46	0.03	98.01	94.09	54.05
CMWFX101	19861712	9976636	9930856	2.99	2.98	95.51	93.86	90	98.43	97.87	97.35	99.54	0.03	96.88	91.81	53.03
CMWFX102	22067046	11084949	11033523	3.33	3.31	94.59	92.89	99	98.11	97.56	97.05	99.54	0.03	96.99	92.05	52.76
CMWFX119	18075670	9079430	9037835	2.72	2.71	94.83	93.1	81	97.97	97.32	96.8	99.54	0.03	97.35	92.84	52.97
CMWLG02	15893238	8003579	7946619	2.4	2.38	95.73	94.15	72	97.94	97.02	96.35	99.29	0.03	98.21	94.63	53.82
CMWLG20	18178858	9142223	9089429	2.74	2.73	94.81	93.51	82	96.89	95.75	95.13	99.42	0.02	98.36	95.03	54.09
CMWLG21	16232448	8178807	8116224	2.45	2.43	94.05	92.14	72	97.94	96.89	96.25	99.23	0.03	98.04	94.19	53.34
CMWLG23	14906750	7524346	7453375	2.26	2.24	90.36	87.78	64	98	97.1	96.44	99.06	0.03	97.5	92.76	51.78
CMWLT21	14231516	6660190	6618032	2	1.99	93.42	91.28	63	97.07	95.77	95.1	99.37	0.03	97.75	93.78	52.97
CMWSC01	16317904	8400775	8158952	2.52	2.45	29.58	25.57	14	31.61	28.26	26.39	97.12	0.03	98.14	94.81	50.39
CMWSQ03	12917556	6528536	6458778	1.96	1.94	95.14	93.21	58	96.9	95.54	94.73	98.93	0.02	98.24	94.99	54.31
CMWSW03	20615378	10373310	10307689	3.11	3.09	95.16	92.82	93	97.49	96.49	95.86	99.37	0.03	95.92	89.05	53.61
CMWSW04	16392782	8252758	8196391	2.48	2.46	94.84	92.91	74	98.27	97.08	96.24	99.32	0.03	97.92	94.21	53.91
CMWSW36	13740196	6912701	6870098	2.07	2.06	94.9	93.61	62	96.46	95.3	94.69	99.38	0.03	98.25	94.78	54.22
CMWSY01	12977958	6528741	6488979	1.96	1.95	94.68	93.3	58	96.97	95.65	94.87	99.39	0.03	98.28	94.83	54.48
CMWTL03	22596042	11355333	11298021	3.41	3.39	93.92	90.67	100	98.41	98.17	97.98	99.5	0.03	96.87	91.75	49.3
CMWTL04	15394080	7735612	7697040	2.32	2.31	93.89	91.07	68	98.84	98.52	98.22	99.5	0.03	96.59	91.12	50.01
CMWTL05	13367616	6607282	6560886	1.98	1.97	94.72	92.52	60	97.11	96.06	95.4	99.3	0.02	98.4	95.06	52.64
CMWTL109	13121772	6774620	6683808	2.03	2.01	93.3	91.44	58	97.57	96.63	95.99	98.66	0.03	97.06	92.16	53.34
CMWTL201	18003606	9051633	9001803	2.72	2.7	94.6	92.3	81	98.2	97.54	97	99.45	0.03	97.86	93.81	52.28
CMWTL202	12870556	6474838	6435278	1.94	1.93	94	92.2	57	98.79	97.35	96.22	99.39	0.03	97.84	94.06	53.3
CMWXY08	15171056	7163449	7115758	2.15	2.13	94.44	92.95	68	97.07	95.89	95.19	99.33	0.03	97.09	92.26	53.34
CMWXY18	13236064	7724833	7585528	2.32	2.28	93.38	91.37	58	97.9	96.65	95.85	98.2	0.03	98.19	94.68	53.44
CMWXY21	22407050	11263510	11203525	3.38	3.36	96.38	95.26	103	98.5	98.01	97.57	99.47	0.03	96.85	91.81	53.4
CMWXY22	22082198	11095760	11041099	3.33	3.31	93.73	91.91	98	98.93	98.67	98.46	99.51	0.03	97	92.03	50.2
CMWXY29	18809234	9447794	9404617	2.83	2.82	93.08	91.76	84	99.48	98.87	98.38	99.54	0.03	97.84	93.9	52.71
CMWXY31	14877234	7478730	7438617	2.24	2.23	94.43	92.61	67	97.08	95.97	95.3	99.46	0.02	98.49	95.29	54.13
CMWXY32	13773220	6923791	6886610	2.08	2.07	95.74	94.37	63	98.07	96.87	96.06	99.46	0.02	98.47	95.23	53.84
CMWXY50	14396350	7279278	7198175	2.18	2.16	94.22	90.97	64	98.12	97.34	96.81	98.89	0.03	97.25	92.49	51.36
CMWXY51	14068696	7087837	7034348	2.13	2.11	97.26	95.7	65	94.25	93.74	93.56	99.25	0.03	97.27	92.59	55.23
CMWXY99	17964620	9027442	8982310	2.71	2.69	95.7	93.94	82	97.34	96	95.34	99.5	0.03	96.69	90.99	54.3
CMWYJ09	14322300	7210504	7161150	2.16	2.15	92.33	90.37	63	97.49	96.25	95.53	99.32	0.03	98.13	94.34	52.81
CMWYJ10	14026836	7072143	7013418	2.12	2.1	94.96	92.83	63	98.08	96.96	96.06	99.17	0.03	97.76	93.48	53.38
CMWYJ16	15506198	7801138	7753099	2.34	2.33	95.28	93.5	70	97.86	96.64	95.93	99.38	0.03	98.09	94.24	53.32
