# Supplementary material for: Genomic and Transcriptome Analysis Reveals the Biosynthesis Network of Cordycepin in Cordyceps militaris
Source: Genes (Basel). 2024 May 15;15(5):626. doi: 10.3390/genes15050626 (PMC11120935; doi:10.3390/genes15050626)
Supplement: Supplementary file 1 [file genes-15-00626-s001.zip › Table S6. SNP detection and annotation of Cordyceps militaris strains.xlsx]

## Sheet: Sheet1
Table S6 SNP detection and annotation of Cordyceps militaris strains
Type	INTERGENIC	INTRAGENIC	INTRON	UPSTREAM	DOWNSTREAM	SPLICE_SITE _ACCEPTOR	SPLICE_SITE _DONOR	SPLICE_SITE _REGION	START_LOST	SYNONYMOUS _CODING	NON_SYNONYMOUS _CODING	STOP_GAINED	STOP_LOST
CMCAB02	868	23	3225	16680	11184	35	38	410	25	28682	10003	70	0
CMCAD05	374	24	2829	13813	9192	38	33	354	15	25923	8512	50	0
CMCAD27	704	24	2833	14202	9407	38	33	354	15	25916	8512	51	0
CMCAJ11	762	23	3218	16453	11101	35	38	411	25	28673	10010	69	0
CMCAL02	653	23	3225	16378	11047	34	38	410	25	28671	9990	69	0
CMCAX33	824	24	3230	16580	11151	35	38	410	25	28667	10003	70	0
CMCC02	962	23	3218	16811	11241	35	38	410	25	28672	10006	70	0
CMCC04	855	23	3223	16663	11176	35	38	410	25	28669	10000	70	0
CMCC05	849	23	3219	16705	11194	34	38	411	25	28663	9996	69	0
CMCC06	880	24	3223	16698	11160	34	38	410	25	28670	10001	70	0
CMCLS01	844	23	3225	16611	11150	35	38	410	25	28669	10010	70	0
CMCLY01	690	34	2739	13925	9388	31	29	379	17	25928	8455	54	0
CMCSC15	616	23	3228	16330	11050	34	38	410	25	28693	10011	70	0
CMCSC836	830	23	3221	16621	11153	34	38	410	25	28670	9999	70	0
CMCSD102	830	23	3219	16652	11167	35	38	410	25	28676	9997	69	0
CMCXE01	557	31	2796	13747	9282	33	33	371	16	26257	8399	47	0
CMWBY01	602	32	2828	13880	9409	25	29	368	8	26315	8558	66	0
CMWBY02	506	30	2657	13817	9248	28	26	341	19	25728	8265	48	0
CMWBY10	581	22	2841	13836	9257	30	29	379	15	26313	8611	48	0
CMWBY14	880	25	2871	14253	9461	31	32	348	13	25785	8384	69	0
CMWBY15	934	28	2770	14144	9547	30	36	368	17	25942	8420	57	0
CMWBY19	572	28	2845	13985	9417	31	33	389	17	26087	8431	62	0
CMWCB101	829	28	2903	14438	9748	30	26	360	15	26957	8833	59	0
CMWCB105	751	27	2844	14452	9715	29	34	382	12	26654	8562	61	0
CMWCB106	606	25	2843	14190	9748	24	29	375	14	26670	8838	58	0
CMWCB201	730	26	2943	14517	10053	29	31	391	18	27190	9064	51	0
CMWCB206	741	32	2923	14737	9902	32	34	410	15	27145	8817	57	0
CMWCB209	771	26	2852	14427	9721	28	31	374	14	27168	8923	67	0
CMWCB302	1026	42	4689	24475	16117	40	48	585	25	40343	14827	87	0
CMWCB306	1007	43	4715	24481	16140	41	49	588	24	40199	14831	89	0
CMWCB307	1110	40	4668	24633	16199	41	49	584	23	40170	14808	91	0
CMWFX06	550	23	2785	13600	9190	35	32	370	15	25965	8185	45	0
CMWFX101	867	28	2782	14055	9412	32	29	370	19	25648	8367	56	1
CMWFX102	822	28	2800	14142	9415	34	30	370	22	25788	8463	60	1
CMWFX119	704	28	2787	14194	9539	35	37	359	17	26147	8594	59	1
CMWLG02	690	25	2703	13856	9375	23	30	356	18	26180	8277	63	0
CMWLG20	511	26	2744	13477	9474	26	32	356	15	26124	8387	59	1
CMWLG21	612	30	2718	13703	9156	29	29	330	14	25635	8249	45	0
CMWLG23	682	28	2697	13905	9376	22	28	352	18	25990	8327	64	0
CMWLT21	480	32	2803	13770	9390	29	35	371	13	26086	8471	61	1
CMWSQ03	524	27	2744	13640	9244	26	31	386	16	26179	8521	49	0
CMWSW03	588	26	2799	13787	9281	27	38	370	16	25954	8395	52	0
CMWSW04	597	33	2785	14001	9514	25	32	369	12	26306	8577	68	0
CMWSW36	506	31	2798	13703	9338	24	34	366	18	26096	8330	72	0
CMWSY01	542	26	2746	13809	9266	31	33	373	15	26294	8553	60	0
CMWTL03	1001	24	2764	14307	9528	32	33	376	14	25935	8380	58	0
CMWTL04	935	32	2741	14180	9441	33	30	350	12	25938	8331	59	0
CMWTL05	563	28	2797	13692	9425	32	38	369	18	26335	8709	54	0
CMWTL109	607	22	2682	13907	9283	29	25	362	18	26092	8567	51	0
CMWTL201	758	28	2792	14222	9469	23	35	377	12	26317	8451	49	0
CMWTL202	658	29	2844	14174	9540	27	35	380	16	26312	8712	49	0
CMWXY08	558	22	2791	13824	9397	35	32	387	11	26016	8328	48	0
CMWXY18	679	28	2744	13773	9372	24	26	367	13	26040	8388	55	0
CMWXY21	601	14	1736	8162	5554	20	17	237	8	15634	5029	33	0
CMWXY22	471	16	1515	7914	5196	20	25	184	10	14402	4696	38	1
CMWXY29	235	7	652	3442	2294	10	13	91	5	6213	1974	10	0
CMWXY31	582	23	2733	13751	9211	27	27	354	16	26083	8141	62	0
CMWXY32	574	18	2260	11293	7758	22	31	295	13	21088	6627	48	0
CMWXY50	631	15	2272	11434	7814	26	31	316	11	21337	6703	42	0
CMWXY51	276	21	2225	10550	7019	30	26	298	7	20243	6511	45	0
CMWXY99	497	33	2775	13619	9337	29	31	384	14	25854	8479	56	0
CMWYJ09	533	23	2759	13760	9293	31	31	349	16	25936	8305	52	0
CMWYJ10	615	32	2802	13902	9421	26	33	401	18	26150	8444	45	0
CMWYJ16	620	36	2808	13905	9490	26	27	378	17	26391	8378	48	1
