# Supplementary material for: Genomic and Transcriptome Analysis Reveals the Biosynthesis Network of Cordycepin in Cordyceps militaris
Source: Genes (Basel). 2024 May 15;15(5):626. doi: 10.3390/genes15050626 (PMC11120935; doi:10.3390/genes15050626)
Supplement: Supplementary file 1 [file genes-15-00626-s001.zip › Table S7. Statistics on genes and differential expression of hypothetical Cordycepin metabolism.xlsx]

## Sheet: Sheet1
Table S7. Statistics on genes and differential expression of hypothetical Cordycepin metabolism
Entry	gene name			EC	Symbol	gene name	Explevel_T30	Explevel_T50	Explevel_T70	50d_vs_30d	70d_vs_30d	70d_vs_50d
K03841	g7123			3.1.3.11	FBP	g7123	620	1485.67	1783	up/yes	up/yes	up/no
K00615	g7181			2.2.1.1	tktA	g7181	2053.33	4992	7730.67	up/yes	up/yes	up/no
K00616	g2801			2.2.1.2	TALDO1	g2801	1732.33	5624.67	7878	up/yes	up/yes	up/no
K00948	g3578	g4579	g7218	2.7.6.1	PPRS	g3578	1229	1319.67	1143.33	-	-	-
						g4579	797	863.333	1566	-	up/no	up/no
						g7218	6406	5492	5547	-	-	-
K00764	g2136			2.4.2.14	purF	g2136	5858	6256.33	5781.67	-	-	-
K11788	g6597	g9219		6.3.4.13	purD	g6597	2093.67	3157.67	4627.33	up/no	up/no	up/no
						g9219	4.33333	2	4.66667	-	-	-
K00601	g2473			2.1.2.2	GART	g2473	2752.33	2663.67	4418.67	-	up/no	up/no
K01952	g6941			6.3.5.3	purL	g6941	1304.67	2753	3463.33	up/yes	up/yes	up/no
K11787	g6597	g9219		6.3.3.1	ADE5	g6597	2093.67	3157.67	4627.33	up/no	up/no	up/no
						g9219	4.33333	2	4.66667	-	-	-
K11808	g1120			4.1.1.21	ADE2	g1120	1179	932.333	1436.33	-	-	-
K01923	g3405	g8807		6.3.2.6	purC	g3405	796.333	946	1141	-	-	-
						g8807	18.6667	32.6667	42	-	-	-
K01756	g6539			4.3.2.2	purB	g6539	4109.67	5767	7126	up/no	up/no	up/no
K00602	g6277			2.1.2.3	purH	g6277	1840	4921.67	7097.33	up/yes	up/yes	up/no
K01939	g1229			6.3.4.4	purA	g1229	514.333	1212	2100.33	up/yes	up/yes	up/no
K00856	g3376			2.7.1.20	ADK	g3376	10052.3	10941.7	14281	-	up/no	up/no
K00010	g4827			1.1.1.18	cns1	g4827	2170.67	7232	7073.33	up/yes	up/yes	-
K06885	g4826				cns2	g4826	4154	9606	8580	up/yes	up/yes	-
	g4825				cns3	g4825	1724	3838	3431	up/no	up/no	-
	g4824				cns4	g4824	1749.33	1655	1838.67	-	-	-
Note: "-"represent non upregulated expression; "yes " represent significant up regulated expression; "no" represent no sigificant defference expression.
